# Supplementary material for: Transfer RNA-derived small RNAs and their potential roles in the therapeutic heterogeneity of sacubitril/valsartan in heart failure patients after acute myocardial infarction
Source: Front Cardiovasc Med. 2022 Sep 29;9:961700. doi: 10.3389/fcvm.2022.961700 (PMC9558900; doi:10.3389/fcvm.2022.961700)
Supplement: Supplementary Data 1 — The upregulated and downregulated tsRNAs in SVR. [file Data_Sheet_1.xlsx]

## Sheet: up_SVR_vs_NSVR
#log2FC >= 0.585 #p-value cut-off <= 0.05 #q-value cut-off <= 1.00 #Gene biotype: tRFs #Condition pair: up_SVR_vs_NSVR Column A: tRF_ID, The ID of tRF & tiRNA. Column B: tRF_Seq, The sequence of tRF & tiRNA. Column C: Type, The type of tRF & tiRNA. Column D: tRFdb_ID, The database ID of tRFdb. Column E: MINTbase_ID, The database ID of MINTbase. Column F: Length, The length of sequence. Column G: …
Annotation							DE Statistic						CPM
tRF_ID	tRF_Seq	Type	tRFdb_ID	MINTbase_ID	Length	AlignInfo	log2FC	Fold_Change	p_value	q_value	SVR_Log2(CPM)	NSVR_Log2(CPM)	7	8	18	19	20	5	9	13	17	21
tRF-30:43-Glu-CTC-1-M2	CGCTCTCACCGCCG	tRF-2	-	-	14	tRNA-Glu-CTC-1-1,TCCCTGGTGGTCTAGTGGTTAGGATTCGGCGCTCTCACCGCCGCGGCCCGGGTTCGATTCCCGGTCAGGGAACCA,Glu-CTC,29;tRNA-Glu-CTC-2-1,TCCCTGGTGGTCTAGTGGTTAGGATTCGGCGCTCTCACCGCCGCGGCCCGGGTTCGATTCCCGGTCAGGAAACCA,Glu-CTC,29	4.05163	16.5829	0.00783847	0.30717	3.44611	-0.605517	26.5324	10.2916	3.1616	13.4838	0	0	0	0	0	0
tRF-55:76-Lys-TTT-3-M2	TCAAGTCCCTGTTCGGGCGCCA	tRF-3b	3006b	tRF-22-80877S6V2	22	tRNA-Lys-TTT-3-1,GCCCGGATAGCTCAGTCGGTAGAGCATCAGACTTTTAATCTGAGGGTCCAGGGTTCAAGTCCCTGTTCGGGCGCCA,Lys-TTT,54;tRNA-Lys-TTT-5-1,GCCCGGATAGCTCAGTCGGTAGAGCATCAGACTTTTAATCTGAGGGTCCGGGGTTCAAGTCCCTGTTCGGGCGCCA,Lys-TTT,54	3.74138	13.3742	0.0194755	0.401279	3.13586	-0.605517	5.30648	10.2916	3.1616	22.473	0	0	0	0	0	0
tRF-56:77-Ile-AAT-1-M4	TCGATCCCCGTACGGGCCACCA	tRF-3b	3022b	tRF-22-WEKSU8P52	22	tRNA-Ile-AAT-1-1,GGCCGGTTAGCTCAGTTGGTTAGAGCGTGGCGCTAATAACGCCAAGGTCGCGGGTTCGATCCCCGTACGGGCCACCA,Ile-AAT,55;tRNA-Ile-AAT-5-1,GGCCGGTTAGCTCAGTTGGTTAGAGCGTGGTGCTAATAACGCCAAGGTCGCGGGTTCGATCCCCGTACGGGCCACCA,Ile-AAT,55;tRNA-Ile-AAT-7-1,GGCCGGTTAGCTCAGTTGGTCAGAGCGTGGTGCTAATAACGCCAAGGTCGCGGGTTCGATCCCCGTACGGGCCACCA,Ile-AAT,55;tRNA-Ile-AAT-8-1,GGCCGGTTAGCTCAGTCGGCTAGAGCGTGGTGCTAATAACGCCAAGGTCGCGGGTTCGATCCCC…	2.88358	7.37977	0.00292205	0.229016	4.56476	1.68118	26.5324	36.0205	9.48479	35.9568	10.5354	0	0	12.5031	0	0
tRF-59:77-Ile-AAT-1-M4	ATCCCCGTACGGGCCACCA	tRF-3b	-	-	19	tRNA-Ile-AAT-1-1,GGCCGGTTAGCTCAGTTGGTTAGAGCGTGGCGCTAATAACGCCAAGGTCGCGGGTTCGATCCCCGTACGGGCCACCA,Ile-AAT,58;tRNA-Ile-AAT-5-1,GGCCGGTTAGCTCAGTTGGTTAGAGCGTGGTGCTAATAACGCCAAGGTCGCGGGTTCGATCCCCGTACGGGCCACCA,Ile-AAT,58;tRNA-Ile-AAT-7-1,GGCCGGTTAGCTCAGTTGGTCAGAGCGTGGTGCTAATAACGCCAAGGTCGCGGGTTCGATCCCCGTACGGGCCACCA,Ile-AAT,58;tRNA-Ile-AAT-8-1,GGCCGGTTAGCTCAGTCGGCTAGAGCGTGGTGCTAATAACGCCAAGGTCGCGGGTTCGATCCCC…	2.60307	6.07577	0.0147031	0.341438	3.55208	0.949018	15.9194	20.5831	3.1616	8.98921	10.5354	0	0	0	6.0037	0
tRF-+1:T19-Asp-GTC-1	GTGTGTAGCTGCACTTTTT	tRF-1	-	-	19	pre_tRNA-Asp-GTC-1-1,TCCTTGAAGGGCTGTCTGAGAAAATACACAGCCTAACGACTCCTCGTTAGTATAGTGGTTAGTATCCCCGCCTGTCACGCGGGAGACCGGGGTTCAATTCCCCGACGGGGAGGTGTGTAGCTGCACTTTTTTGGCGACAGTTATTATTTTCT,Asp-GTC,112	2.47511	5.56011	0.0393096	0.473983	3.42275	0.947636	21.2259	0	3.1616	22.473	5.2677	6.59953	0	0	0	0
tRF-+1:T21-Leu-TAG-3	CACCTCAGAAGGTCTCACTTT	tRF-1	-	-	21	pre_tRNA-Leu-TAG-3-1,TCACACTAATATGCCGGCATAGGAAGCCCTACGATCGGGAGGTAGCGTGGCCGAGTGGTCTAAGGCGCTGGATTTAGGCTCCAGTCATTTCGATGGCGTGGGTTCGAATCCCACCGCTGCCACACCTCAGAAGGTCTCACTTTTCTATCCATAAACCATCTC,Leu-TAG,122	2.42793	5.38121	0.00185731	0.166362	5.23989	2.81196	26.5324	20.5831	63.2319	58.4299	10.5354	19.7986	4.55622	6.25156	0	0
tRF-60:76-Arg-TCT-1	TCCCGGCGGAGTCGCCA	tRF-3a	-	-	17	tRNA-Arg-TCT-1-1,GGCTCCGTGGCGCAATGGATAGCGCATTGGACTTCTAATTCAAAGGTTCCGGGTTCGAGTCCCGGCGGAGTCGCCA,Arg-TCT,59	2.16976	4.49948	0.00662818	0.286947	4.98553	2.81577	15.9194	66.8951	18.9696	44.946	10.5354	6.59953	9.11245	12.5031	0	0
tRF-1:32-chrM.Ser-GCT	GAGAAAGCTCACAAGAACTGCTAACTCATGCC	tRF-5c	-	tRF-32-5BF900BY4D84J	32	chrM.tRNA12-SerGCT,GAGAAAGCTCACAAGAACTGCTAACTCATGCCCCCATGTCTAACAACATGGCTTTCTCACCA,Ser-GCT,0	2.03867	4.10866	0.000962513	0.123871	5.29817	3.2595	47.7583	56.6036	37.9391	26.9676	26.3385	13.1991	9.11245	6.25156	12.0074	0
tRF-29:42-Asn-GTT-1-M6	TCGGCTGTTAACCG	tRF-2	-	-	14	tRNA-Asn-GTT-1-1,GTCTCTGTGGCGCAATCGGTTAGCGCGTTCGGCTGTTAACCGAAAGGTTGGTGGTTCGATCCCACCCAGGGACGCCA,Asn-GTT,28;tRNA-Asn-GTT-2-1,GTCTCTGTGGCGCAATCGGTTAGCGCGTTCGGCTGTTAACCGAAAGGTTGGTGGTTCGAGCCCACCCAGGGACGCCA,Asn-GTT,28;tRNA-Asn-GTT-3-1,GTCTCTGTGGCGCAATCGGTTAGCGCATTCGGCTGTTAACCGAAAGGTTGGTGGTTCGAGCCCACCCAGGGACGCCA,Asn-GTT,28;tRNA-Asn-GTT-4-1,GTCTCTGTGGCGCAATCGGTTAGCGCGTTCGGCTGTTAACCGAAAGATTGGTGGTTCGAGCCCA…	2.0015	4.00417	0.0195288	0.401279	6.96879	4.96729	53.0648	123.499	22.1312	404.514	31.6062	32.9976	9.11245	87.5219	6.0037	17.3513
tRF-1:22-Lys-TTT-3-M2	GCCCGGATAGCTCAGTCGGTAG	tRF-5b	-	tRF-22-PS5P4PW3H	22	tRNA-Lys-TTT-3-1,GCCCGGATAGCTCAGTCGGTAGAGCATCAGACTTTTAATCTGAGGGTCCAGGGTTCAAGTCCCTGTTCGGGCGCCA,Lys-TTT,0;tRNA-Lys-TTT-5-1,GCCCGGATAGCTCAGTCGGTAGAGCATCAGACTTTTAATCTGAGGGTCCGGGGTTCAAGTCCCTGTTCGGGCGCCA,Lys-TTT,0	1.98102	3.94773	0.0275074	0.420662	4.50534	2.52432	15.9194	20.5831	3.1616	53.9353	21.0708	13.1991	4.55622	6.25156	0	0
tRF-1:15-Tyr-GTA-1-M7	CCTTCGATAGCTCAG	tRF-5a	5001a	-	15	tRNA-Tyr-GTA-1-1,CCTTCGATAGCTCAGTTGGTAGAGCGGAGGACTGTAGATCCTTAGGTCGCTGGTTCGAATCCGGCTCGAAGGACCA,Tyr-GTA,0;tRNA-Tyr-GTA-2-1,CCTTCGATAGCTCAGTTGGTAGAGCGGAGGACTGTAGATCCTTAGGTCGCTGGTTCGATTCCGGCTCGAAGGACCA,Tyr-GTA,0;tRNA-Tyr-GTA-3-1,CCTTCGATAGCTCAGTTGGTAGAGCGGAGGACTGTAGATCCTTAGGTCGCTGGTTCGAATCCGGCTCGGAGGACCA,Tyr-GTA,0;tRNA-Tyr-GTA-4-1,CCTTCGATAGCTCAGCTGGTAGAGCGGAGGACTGTAGATCCTTAGGTCGCTGGTTCGATTCCAGCTCGAA…	1.94267	3.84415	0.00490724	0.23668	5.5439	3.60123	31.8389	77.1867	34.7776	71.9137	15.8031	19.7986	9.11245	25.0063	0	0
tRF-55:76-Val-CAC-3	TCGATCCCGGGCGGAAACACCA	tRF-3b	-	tRF-22-WEK8Q2B52	22	tRNA-Val-CAC-3-1,GTTTCCGTAGTGTAGCGGTTATCACATTCGCCTCACACGCGAAAGGTCCCCGGTTCGATCCCGGGCGGAAACACCA,Val-CAC,54	1.76765	3.40498	0.0362799	0.473983	4.29186	2.52421	5.30648	15.4373	31.616	22.473	15.8031	13.1991	4.55622	6.25156	0	0
tRF-1:31-Lys-TTT-3-M2	GCCCGGATAGCTCAGTCGGTAGAGCATCAGA	tRF-5c	5005c	tRF-31-PS5P4PW3FJHPB	31	tRNA-Lys-TTT-3-1,GCCCGGATAGCTCAGTCGGTAGAGCATCAGACTTTTAATCTGAGGGTCCAGGGTTCAAGTCCCTGTTCGGGCGCCA,Lys-TTT,0;tRNA-Lys-TTT-5-1,GCCCGGATAGCTCAGTCGGTAGAGCATCAGACTTTTAATCTGAGGGTCCGGGGTTCAAGTCCCTGTTCGGGCGCCA,Lys-TTT,0	1.69903	3.24682	0.00960433	0.331173	9.83295	8.13393	689.842	1029.16	600.703	1752.9	542.574	930.533	168.58	125.031	84.0518	78.0809
tRF-+1:T25-Leu-CAG-1-6	ATATGTGTTTTCCGTCCTTACTTTT	tRF-1	-	-	25	pre_tRNA-Leu-CAG-1-6,GATAAAATTAGGAGAAATTAGGAAGCATGGTAAAACATGTGTCAGGATGGCCGAGCGGTCTAAGGCGCTGCGTTCAGGTCGCAGTCTCCCCTGGAGGCGTGGGTTCGAATCCCACTCCTGACAATATGTGTTTTCCGTCCTTACTTTTCCTCCTGATTTGAAC,Leu-CAG,123	1.5893	3.00903	0.0379375	0.473983	4.64249	3.05319	10.613	25.7289	37.9391	22.473	21.0708	6.59953	4.55622	6.25156	18.0111	0
tRF-1:28-Lys-TTT-3-M2	GCCCGGATAGCTCAGTCGGTAGAGCATC	tRF-5c	-	tRF-28-PS5P4PW3FJDD	28	tRNA-Lys-TTT-3-1,GCCCGGATAGCTCAGTCGGTAGAGCATCAGACTTTTAATCTGAGGGTCCAGGGTTCAAGTCCCTGTTCGGGCGCCA,Lys-TTT,0;tRNA-Lys-TTT-5-1,GCCCGGATAGCTCAGTCGGTAGAGCATCAGACTTTTAATCTGAGGGTCCGGGGTTCAAGTCCCTGTTCGGGCGCCA,Lys-TTT,0	1.57694	2.98336	0.0103029	0.331173	5.97152	4.39458	47.7583	72.0409	25.2928	130.344	42.1416	46.1967	18.2249	18.7547	0	17.3513
tRF-+1:T15-Asp-GTC-2-6	GAGGCTTAAACTTTT	tRF-1	1028	-	15	pre_tRNA-Asp-GTC-2-6,CTTCACAGGGATTTCCTAAGAGCTCCATTTTCACGTCAATTCCTCGTTAGTATAGTGGTGAGTATCCCCGCCTGTCACGCGGGAGACCGGGGTTCGATTCCCCGACGGGGAGGAGGCTTAAACTTTTTTTTAGAAAAGCACACTTCCGGTAA,Asp-GTC,112	1.41011	2.65757	0.0491398	0.534698	6.3767	4.96659	42.4518	87.4783	72.7167	193.268	15.8031	65.9953	41.006	12.5031	0	26.027
tRF-1:15-Val-AAC-1-M9	GTTTCCGTAGTGTAG	tRF-5a	-	-	15	tRNA-Val-AAC-1-1,GTTTCCGTAGTGTAGTGGTTATCACGTTCGCCTAACACGCGAAAGGTCCCCGGTTCGAAACCGGGCGGAAACACCA,Val-AAC,0;tRNA-Val-AAC-2-1,GTTTCCGTAGTGTAGTGGTCATCACGTTCGCCTAACACGCGAAAGGTCCCCGGTTCGAAACCGGGCGGAAACACCA,Val-AAC,0;tRNA-Val-AAC-3-1,GTTTCCGTAGTGTAGTGGTTATCACGTTCGCCTAACACGCGAAAGGTCCCTGGATCAAAACCAGGCGGAAACACCA,Val-AAC,0;tRNA-Val-AAC-4-1,GTTTCCGTAGTGTAGTGGTTATCACGTTCGCCTAACACGCGAAAGGTCCGCGGTTCGAAACCGGGCGGAA…	1.40361	2.64562	0.00059769	0.123871	11.9593	10.5557	4112.52	4950.24	3265.93	5366.56	2381	2309.83	874.795	1988	1386.85	780.809
tRF-+1:T27-Val-TAC-1-2	TAGCCGTAAGGCGGCTGTTTTTGCTTT	tRF-1	-	-	27	pre_tRNA-Val-TAC-1-2,AGTCTATGAATAAAGTCCCAACAATATTCTTCCTCGTAGAGGTTCCATAGTGTAGTGGTTATCACGTCTGCTTTACACGCAGAAGGTCCTGGGTTCGAGCCCCAGTGGAACCATAGCCGTAAGGCGGCTGTTTTTGCTTTTATAGGGTTTCGT,Val-TAC,113	1.36697	2.57928	0.00470624	0.23668	9.48577	8.1188	748.213	710.118	632.319	1029.26	495.164	659.953	177.693	281.32	144.089	86.7566
tRF-58:75-Glu-TTC-2	CTCCCGGTGTGGGAACCA	tRF-3a	-	-	18	tRNA-Glu-TTC-2-1,TCCCACATGGTCTAGCGGTTAGGATTCCTGGTTTTCACCCAGGCGGCCCGGGTTCGACTCCCGGTGTGGGAACCA,Glu-TTC,57	1.24719	2.37378	0.0241297	0.420662	8.5935	7.34631	461.663	581.473	196.019	525.869	189.637	310.178	141.243	218.805	66.0407	26.027
tRF-1:14-Tyr-GTA-1-M7	CCTTCGATAGCTCA	tRF-5a	-	-	14	tRNA-Tyr-GTA-1-1,CCTTCGATAGCTCAGTTGGTAGAGCGGAGGACTGTAGATCCTTAGGTCGCTGGTTCGAATCCGGCTCGAAGGACCA,Tyr-GTA,0;tRNA-Tyr-GTA-2-1,CCTTCGATAGCTCAGTTGGTAGAGCGGAGGACTGTAGATCCTTAGGTCGCTGGTTCGATTCCGGCTCGAAGGACCA,Tyr-GTA,0;tRNA-Tyr-GTA-3-1,CCTTCGATAGCTCAGTTGGTAGAGCGGAGGACTGTAGATCCTTAGGTCGCTGGTTCGAATCCGGCTCGGAGGACCA,Tyr-GTA,0;tRNA-Tyr-GTA-4-1,CCTTCGATAGCTCAGCTGGTAGAGCGGAGGACTGTAGATCCTTAGGTCGCTGGTTCGATTCCAGCTCGAA…	1.2173	2.32511	0.0162075	0.362932	5.85019	4.63289	37.1453	61.7494	34.7776	76.4083	84.2833	46.1967	4.55622	25.0063	18.0111	34.7026
tRF-1:14-Ile-AAT-1-M8	GGCCGGTTAGCTCA	tRF-5a	-	-	14	tRNA-Ile-AAT-1-1,GGCCGGTTAGCTCAGTTGGTTAGAGCGTGGCGCTAATAACGCCAAGGTCGCGGGTTCGATCCCCGTACGGGCCACCA,Ile-AAT,0;tRNA-Ile-AAT-2-1,GGCCGGTTAGCTCAGTTGGTTAGAGCGTGGTGCTAATAACGCCAAGGTCGCGGGTTCGATCCCCGTACTGGCCACCA,Ile-AAT,0;tRNA-Ile-AAT-4-1,GGCCGGTTAGCTCAGTTGGTTAGAGCGTGGTGCTAATAACGCCAAGGTCGCGGGTTCGAACCCCGTACGGGCCACCA,Ile-AAT,0;tRNA-Ile-AAT-5-1,GGCCGGTTAGCTCAGTTGGTTAGAGCGTGGTGCTAATAACGCCAAGGTCGCGGGTTCGATCCCCGTA…	1.21651	2.32383	0.0282255	0.421366	6.24533	5.02883	84.9036	82.3325	34.7776	134.838	47.4093	19.7986	41.006	56.2641	18.0111	8.67566
tRF-1:14-Lys-TTT-3-M2	GCCCGGATAGCTCA	tRF-5a	-	-	14	tRNA-Lys-TTT-3-1,GCCCGGATAGCTCAGTCGGTAGAGCATCAGACTTTTAATCTGAGGGTCCAGGGTTCAAGTCCCTGTTCGGGCGCCA,Lys-TTT,0;tRNA-Lys-TTT-5-1,GCCCGGATAGCTCAGTCGGTAGAGCATCAGACTTTTAATCTGAGGGTCCGGGGTTCAAGTCCCTGTTCGGGCGCCA,Lys-TTT,0	1.2105	2.31417	0.0116832	0.331173	7.47506	6.26456	111.436	128.644	110.656	346.085	210.708	158.389	27.3373	81.2703	54.0333	69.4053
tRF-+1:T22-Leu-TAG-3	CACCTCAGAAGGTCTCACTTTT	tRF-1	-	-	22	pre_tRNA-Leu-TAG-3-1,TCACACTAATATGCCGGCATAGGAAGCCCTACGATCGGGAGGTAGCGTGGCCGAGTGGTCTAAGGCGCTGGATTTAGGCTCCAGTCATTTCGATGGCGTGGGTTCGAATCCCACCGCTGCCACACCTCAGAAGGTCTCACTTTTCTATCCATAAACCATCTC,Leu-TAG,122	1.19521	2.28978	0.0474182	0.534698	5.97003	4.77482	47.7583	25.7289	91.6863	107.871	31.6062	39.5972	13.6687	12.5031	54.0333	8.67566
tRF-1:32-Lys-CTT-1-M2	GCCCGGCTAGCTCAGTCGGTAGAGCATGGGAC	tRF-5c	5006c	tRF-32-PSQP4PW3FJIK1	32	tRNA-Lys-CTT-1-1,GCCCGGCTAGCTCAGTCGGTAGAGCATGGGACTCTTAATCCCAGGGTCGTGGGTTCGAGCCCCACGTTGGGCGCCA,Lys-CTT,0;tRNA-Lys-CTT-4-1,GCCCGGCTAGCTCAGTCGGTAGAGCATGGGACTCTTAATCTCAGGGTCGTGGGTTCGAGCCCCACGTTGGGCGCCA,Lys-CTT,0	1.18321	2.27081	0.0270172	0.420662	5.28916	4.10595	58.3712	51.4578	22.1312	35.9568	31.6062	13.1991	13.6687	12.5031	24.0148	17.3513
tRF-1:14-Ala-AGC-4-M7	GGGGATGTAGCTCA	tRF-5a	-	-	14	tRNA-Ala-AGC-4-1,GGGGATGTAGCTCAGTGGTAGAGCGCATGCTTAGCATGCATGAGGTCCCGGGTTCGATCCCCAGCATCTCCACCA,Ala-AGC,0;tRNA-Ala-CGC-1-1,GGGGATGTAGCTCAGTGGTAGAGCGCATGCTTCGCATGTATGAGGTCCCGGGTTCGATCCCCGGCATCTCCACCA,Ala-CGC,0;tRNA-Ala-CGC-2-1,GGGGATGTAGCTCAGTGGTAGAGCGCATGCTTCGCATGTATGAGGCCCCGGGTTCGATCCCCGGCATCTCCACCA,Ala-CGC,0;tRNA-Ala-CGC-3-1,GGGGATGTAGCTCAGTGGTAGAGCGCGCGCTTCGCATGTGTGAGGTCCCGGGTTCAATCCCCGGCATCTCCAC…	1.17332	2.2553	0.00384741	0.23668	7.84912	6.6758	212.259	272.726	221.312	283.16	168.567	197.986	41.006	68.7672	96.0592	121.459
tRF-1:14-Pro-AGG-1-M7	GGCTCGTTGGTCTA	tRF-5a	-	-	14	tRNA-Pro-AGG-1-1,GGCTCGTTGGTCTAGGGGTATGATTCTCGCTTAGGATGCGAGAGGTCCCGGGTTCAAATCCCGGACGAGCCCCCA,Pro-AGG,0;tRNA-Pro-AGG-2-1,GGCTCGTTGGTCTAGGGGTATGATTCTCGCTTAGGGTGCGAGAGGTCCCGGGTTCAAATCCCGGACGAGCCCCCA,Pro-AGG,0;tRNA-Pro-CGG-1-1,GGCTCGTTGGTCTAGGGGTATGATTCTCGCTTCGGGTGCGAGAGGTCCCGGGTTCAAATCCCGGACGAGCCCCCA,Pro-CGG,0;tRNA-Pro-CGG-2-1,GGCTCGTTGGTCTAGGGGTATGATTCTCGCTTCGGGTGTGAGAGGTCCCGGGTTCAAATCCCGGACGAGCCCC…	1.06272	2.08887	0.021877	0.415664	5.77096	4.70824	42.4518	61.7494	41.1007	71.9137	57.9448	19.7986	13.6687	43.7609	24.0148	26.027
tRF-59:76-Val-CAC-3	TCCCGGGCGGAAACACCA	tRF-3a	-	tRF-18-8S68BFD2	18	tRNA-Val-CAC-3-1,GTTTCCGTAGTGTAGCGGTTATCACATTCGCCTCACACGCGAAAGGTCCCCGGTTCGATCCCGGGCGGAAACACCA,Val-CAC,58	1.03085	2.04323	0.01984	0.401279	7.7469	6.71604	164.501	288.164	164.403	328.106	136.96	184.787	82.012	100.025	84.0518	52.054
tRF-1:15-Val-TAC-1-M3	GGTTCCATAGTGTAG	tRF-5a	-	-	15	tRNA-Val-TAC-1-1,GGTTCCATAGTGTAGTGGTTATCACGTCTGCTTTACACGCAGAAGGTCCTGGGTTCGAGCCCCAGTGGAACCACCA,Val-TAC,0;tRNA-Val-TAC-2-1,GGTTCCATAGTGTAGCGGTTATCACGTCTGCTTTACACGCAGAAGGTCCTGGGTTCGAGCCCCAGTGGAACCACCA,Val-TAC,0;tRNA-Val-TAC-3-1,GGTTCCATAGTGTAGTGGTTATCACATCTGCTTTACACGCAGAAGGTCCTGGGTTCAAGCCCCAGTGGAACCACCA,Val-TAC,0	1.00393	2.00546	0.0137329	0.331173	8.70592	7.70198	392.679	524.87	341.452	552.836	294.991	362.974	132.13	243.811	156.096	121.459
tRF-1:14-Val-AAC-1-M9	GTTTCCGTAGTGTA	tRF-5a	-	-	14	tRNA-Val-AAC-1-1,GTTTCCGTAGTGTAGTGGTTATCACGTTCGCCTAACACGCGAAAGGTCCCCGGTTCGAAACCGGGCGGAAACACCA,Val-AAC,0;tRNA-Val-AAC-2-1,GTTTCCGTAGTGTAGTGGTCATCACGTTCGCCTAACACGCGAAAGGTCCCCGGTTCGAAACCGGGCGGAAACACCA,Val-AAC,0;tRNA-Val-AAC-3-1,GTTTCCGTAGTGTAGTGGTTATCACGTTCGCCTAACACGCGAAAGGTCCCTGGATCAAAACCAGGCGGAAACACCA,Val-AAC,0;tRNA-Val-AAC-4-1,GTTTCCGTAGTGTAGTGGTTATCACGTTCGCCTAACACGCGAAAGGTCCGCGGTTCGAAACCGGGCGGAA…	0.991424	1.98815	0.0495886	0.534698	7.61955	6.62813	148.581	308.747	151.757	278.665	100.086	125.391	63.7871	162.541	96.0592	17.3513
tRF-1:15-Ala-AGC-4-M7	GGGGATGTAGCTCAG	tRF-5a	-	-	15	tRNA-Ala-AGC-4-1,GGGGATGTAGCTCAGTGGTAGAGCGCATGCTTAGCATGCATGAGGTCCCGGGTTCGATCCCCAGCATCTCCACCA,Ala-AGC,0;tRNA-Ala-CGC-1-1,GGGGATGTAGCTCAGTGGTAGAGCGCATGCTTCGCATGTATGAGGTCCCGGGTTCGATCCCCGGCATCTCCACCA,Ala-CGC,0;tRNA-Ala-CGC-2-1,GGGGATGTAGCTCAGTGGTAGAGCGCATGCTTCGCATGTATGAGGCCCCGGGTTCGATCCCCGGCATCTCCACCA,Ala-CGC,0;tRNA-Ala-CGC-3-1,GGGGATGTAGCTCAGTGGTAGAGCGCGCGCTTCGCATGTGTGAGGTCCCGGGTTCAATCCCCGGCATCTCCAC…	0.975742	1.96665	0.00873426	0.32214	7.94628	6.97054	180.42	226.414	240.281	305.633	294.991	171.588	63.7871	162.541	108.067	121.459
tRF-1:15-Glu-CTC-1-M4	TCCCTGGTGGTCTAG	tRF-5a	-	-	15	tRNA-Glu-CTC-1-1,TCCCTGGTGGTCTAGTGGTTAGGATTCGGCGCTCTCACCGCCGCGGCCCGGGTTCGATTCCCGGTCAGGGAACCA,Glu-CTC,0;tRNA-Glu-CTC-2-1,TCCCTGGTGGTCTAGTGGTTAGGATTCGGCGCTCTCACCGCCGCGGCCCGGGTTCGATTCCCGGTCAGGAAACCA,Glu-CTC,0;tRNA-Glu-TTC-3-1,TCCCTGGTGGTCTAGTGGCTAGGATTCGGCGCTTTCACCGCCGCGGCCCGGGTTCGATTCCCGGCCAGGGAACCA,Glu-TTC,0;tRNA-Glu-TTC-4-1,TCCCTGGTGGTCTAGTGGCTAGGATTCGGCGCTTTCACCGCCGCGGCCCGGGTTCGATTCCCGGTCAGGGAAC…	0.913391	1.88347	0.0226159	0.417064	6.45276	5.53937	95.5166	113.207	69.5551	80.9029	84.2833	52.7962	27.3373	56.2641	42.0259	52.054
tRF-60:76-Val-AAC-1-M5	ACCGGGCGGAAACACCA	tRF-3a	3008a	tRF-17-08Q2B52	17	tRNA-Val-AAC-1-1,GTTTCCGTAGTGTAGTGGTTATCACGTTCGCCTAACACGCGAAAGGTCCCCGGTTCGAAACCGGGCGGAAACACCA,Val-AAC,59;tRNA-Val-AAC-2-1,GTTTCCGTAGTGTAGTGGTCATCACGTTCGCCTAACACGCGAAAGGTCCCCGGTTCGAAACCGGGCGGAAACACCA,Val-AAC,59;tRNA-Val-AAC-4-1,GTTTCCGTAGTGTAGTGGTTATCACGTTCGCCTAACACGCGAAAGGTCCGCGGTTCGAAACCGGGCGGAAACACCA,Val-AAC,59;tRNA-Val-CAC-1-1,GTTTCCGTAGTGTAGTGGTTATCACGTTCGCCTCACACGCGAAAGGTCCCCGGTTCGAAACCGGGCG…	0.878964	1.83905	0.0296514	0.432359	12.557	11.678	6102.45	7965.67	4385.13	6863.26	5257.17	4052.11	2688.17	5363.84	1765.09	1804.54
tRF-+1:T14-Asn-GTT-2-4	GTCAGTGCTTCTTT	tRF-1	-	-	14	pre_tRNA-Asn-GTT-2-4,CGGAAATCTGTACACACCGCAGCGCGGCCTGAGTAACTGGGTCTCTGTGGCGCAATCGGTTAGCGCGTTCGGCTGTTAACCGAAAGGTTGGTGGTTCGAGCCCACCCAGGGACGGTCAGTGCTTCTTTTCCCGAGACAACATTTACCCGATGGT,Asn-GTT,114	0.851904	1.80488	0.0269503	0.420662	8.06456	7.21265	175.114	288.164	284.544	364.063	231.779	125.391	63.7871	200.05	174.107	190.865
tRF-1:15-Lys-TTT-3-M2	GCCCGGATAGCTCAG	tRF-5a	-	-	15	tRNA-Lys-TTT-3-1,GCCCGGATAGCTCAGTCGGTAGAGCATCAGACTTTTAATCTGAGGGTCCAGGGTTCAAGTCCCTGTTCGGGCGCCA,Lys-TTT,0;tRNA-Lys-TTT-5-1,GCCCGGATAGCTCAGTCGGTAGAGCATCAGACTTTTAATCTGAGGGTCCGGGGTTCAAGTCCCTGTTCGGGCGCCA,Lys-TTT,0	0.802332	1.74392	0.0370523	0.473983	9.59056	8.78823	557.18	586.619	467.916	1110.17	1253.71	725.948	287.042	387.597	348.215	468.486
tRF-59:76-Tyr-GTA-2-M3	TTCCGGCTCGAAGGACCA	tRF-3a	3030a	tRF-18-YSQSD2D2	18	tRNA-Tyr-GTA-2-1,CCTTCGATAGCTCAGTTGGTAGAGCGGAGGACTGTAGATCCTTAGGTCGCTGGTTCGATTCCGGCTCGAAGGACCA,Tyr-GTA,58;tRNA-Tyr-GTA-5-1,CCTTCGATAGCTCAGCTGGTAGAGCGGAGGACTGTAGATCCTTAGGTCGCTGGTTCGATTCCGGCTCGAAGGACCA,Tyr-GTA,58;tRNA-Tyr-GTA-7-1,CCTTCGATAGCTCAGCTGGTAGAGCGGAGGACTGTAGATCCTTAGGTCGCTGGTTCAATTCCGGCTCGAAGGACCA,Tyr-GTA,58	0.778087	1.71486	0.0387906	0.473983	10.8774	10.0994	1798.9	1893.65	2168.85	1618.06	2012.26	1385.9	619.646	1675.42	1032.64	641.999
tRF-59:76-Tyr-GTA-1-M2	ATCCGGCTCGAAGGACCA	tRF-3a	-	tRF-18-HSQSD2D2	18	tRNA-Tyr-GTA-1-1,CCTTCGATAGCTCAGTTGGTAGAGCGGAGGACTGTAGATCCTTAGGTCGCTGGTTCGAATCCGGCTCGAAGGACCA,Tyr-GTA,58;tRNA-Tyr-GTA-8-1,CTTTCGATAGCTCAGTTGGTAGAGCGGAGGACTGTAGATCCTTAGGTCGCTGGTTCGAATCCGGCTCGAAGGACCA,Tyr-GTA,58	0.765753	1.70026	0.0347188	0.473983	10.2654	9.4996	1119.67	1245.28	1359.49	970.835	1538.17	871.138	510.297	962.741	690.425	468.486

## Sheet: down_SVR_vs_NSVR
#log2FC <= -0.585 #p-value cut-off <= 0.05 #q-value cut-off <= 1.00 #Gene biotype: tRFs #Condition pair: down_SVR_vs_NSVR Column A: tRF_ID, The ID of tRF & tiRNA. Column B: tRF_Seq, The sequence of tRF & tiRNA. Column C: Type, The type of tRF & tiRNA. Column D: tRFdb_ID, The database ID of tRFdb. Column E: MINTbase_ID, The database ID of MINTbase. Column F: Length, The length of sequence. Column …
Annotation							DE Statistic						CPM
tRF_ID	tRF_Seq	Type	tRFdb_ID	MINTbase_ID	Length	AlignInfo	log2FC	Fold_Change	p_value	q_value	SVR_Log2(CPM)	NSVR_Log2(CPM)	7	8	18	19	20	5	9	13	17	21
tRF-1:15-Thr-CGT-5	GGCCCTGTAGCTCAG	tRF-5a	-	-	15	tRNA-Thr-CGT-5-1,GGCCCTGTAGCTCAGCGGTTGGAGCGCTGGTCTCGTAAACCTAGGGGTCGTGAGTTCAAATCTCACCAGGGCCTCCA,Thr-CGT,0	-3.89442	0.0672456	0.0035738	0.23668	1.78197	5.67639	5.30648	0	0	4.4946	5.2677	6.59953	150.355	12.5031	0	26.027
tiRNA-1:33-Gly-CCC-3	GCATTGGTGGTTCAATGGTAGAATTCTCGCCTC	tiRNA-5	-	-	33	tRNA-Gly-CCC-3-1,GCATTGGTGGTTCAATGGTAGAATTCTCGCCTCCCACGCAGGAGACCCAGGTTCGATTCCTGGCCAATGCACCA,Gly-CCC,0	-2.62658	0.161927	0.0248896	0.420662	1.26246	3.88904	0	0	3.1616	0	5.2677	0	36.4498	12.5031	0	8.67566
tiRNA-1:33-Gly-GCC-1	GCATGGGTGGTTCAGTGGTAGAATTCTCGCCTG	tiRNA-5	-	tRF-33-P4R8YP9LON4VDP	33	tRNA-Gly-GCC-1-1,GCATGGGTGGTTCAGTGGTAGAATTCTCGCCTGCCACGCGGGAGGCCCGGGTTCGATTCCCGGCCCATGCACCA,Gly-GCC,0	-2.21868	0.214839	0.0044524	0.23668	7.92402	10.1427	159.194	360.205	249.766	206.752	247.582	277.18	3029.89	450.113	246.152	459.81
tiRNA-1:34-Glu-TTC-3-M2	TCCCTGGTGGTCTAGTGGCTAGGATTCGGCGCTT	tiRNA-5	-	tRF-34-87R8WP9I1EWJIQ	34	tRNA-Glu-TTC-3-1,TCCCTGGTGGTCTAGTGGCTAGGATTCGGCGCTTTCACCGCCGCGGCCCGGGTTCGATTCCCGGCCAGGGAACCA,Glu-TTC,0;tRNA-Glu-TTC-4-1,TCCCTGGTGGTCTAGTGGCTAGGATTCGGCGCTTTCACCGCCGCGGCCCGGGTTCGATTCCCGGTCAGGGAACCA,Glu-TTC,0	-2.21082	0.216012	0.00686477	0.286947	8.46984	10.6807	429.825	226.414	379.391	139.333	637.392	646.754	4424.09	431.358	510.314	390.405
tRF-1:15-SeC-TCA-1	GCCCGGATGATCCTC	tRF-5a	-	-	15	tRNA-SeC-TCA-1-1,GCCCGGATGATCCTCAGTGGTCTGGGGTGCAGGCTTCAAACCTGTAGCTGTCTAGCGACAGAGTGGTTCAATTCCACCTTTCGGGCGCCA,SeC-TCA,0	-2.17683	0.221162	0.000944443	0.123871	4.14991	6.32673	15.9194	25.7289	15.808	13.4838	15.8031	26.3981	164.024	25.0063	42.0259	95.4323
tRF-1:28-Gly-GCC-1	GCATGGGTGGTTCAGTGGTAGAATTCTC	tRF-5c	-	tRF-28-P4R8YP9LOND5	28	tRNA-Gly-GCC-1-1,GCATGGGTGGTTCAGTGGTAGAATTCTCGCCTGCCACGCGGGAGGCCCGGGTTCGATTCCCGGCCCATGCACCA,Gly-GCC,0	-2.16156	0.223514	0.000409247	0.123871	5.58621	7.74778	84.9036	66.8951	31.616	26.9676	31.6062	39.5972	236.924	137.534	84.0518	641.999
tiRNA-1:33-Gly-CCC-2	GCGCCGCTGGTGTAGTGGTATCATGCAAGATTC	tiRNA-5	-	tRF-33-Q1Q89P9L842205	33	tRNA-Gly-CCC-2-1,GCGCCGCTGGTGTAGTGGTATCATGCAAGATTCCCATTCTTGCGACCCGGGTTCGATTCCCGGGCGGCGCACCA,Gly-CCC,0	-2.15904	0.223905	0.0136751	0.331173	5.33581	7.49486	74.2907	56.6036	34.7776	8.98921	26.3385	72.5948	478.403	50.0125	72.0444	26.027
tRF-1:16-Leu-TAA-1	ACCAGGATGGCCGAGT	tRF-5a	-	-	16	tRNA-Leu-TAA-1-1,ACCAGGATGGCCGAGTGGTTAAGGCGTTGGACTTAAGATCCAATGGACATATGTCCGCGTGGGTTCGAACCCCACTCCTGGTACCA,Leu-TAA,0	-1.95007	0.258804	0.0330558	0.471045	2.35749	4.30756	10.613	5.14578	6.32319	0	0	13.1991	22.7811	25.0063	0	34.7026
tiRNA-1:34-Val-CAC-1-M3	GTTTCCGTAGTGTAGTGGTTATCACGTTCGCCTC	tiRNA-5	-	tRF-34-79MP9P9NH57S15	34	tRNA-Val-CAC-1-1,GTTTCCGTAGTGTAGTGGTTATCACGTTCGCCTCACACGCGAAAGGTCCCCGGTTCGAAACCGGGCGGAAACACCA,Val-CAC,0;tRNA-Val-CAC-4-1,GTTTCCGTAGTGTAGTGGTTATCACGTTCGCCTCACACGCGAAAGGTCCCCGGTTCGAAACTGGGCGGAAACACCA,Val-CAC,0;tRNA-Val-CAC-5-1,GTTTCCGTAGTGTAGTGGTTATCACGTTCGCCTCACACGCGTAAAGGTCCCCGGTTCGAAACCGGGCGGAAACACCA,Val-CAC,0	-1.93981	0.26065	0.000987804	0.123871	7.85164	9.79145	286.55	298.455	309.836	76.4083	179.102	468.566	1822.49	356.339	600.37	520.54
tiRNA-1:34-Val-AAC-1-M3	GTTTCCGTAGTGTAGTGGTTATCACGTTCGCCTA	tiRNA-5	-	tRF-34-79MP9P9NH57S1O	34	tRNA-Val-AAC-1-1,GTTTCCGTAGTGTAGTGGTTATCACGTTCGCCTAACACGCGAAAGGTCCCCGGTTCGAAACCGGGCGGAAACACCA,Val-AAC,0;tRNA-Val-AAC-3-1,GTTTCCGTAGTGTAGTGGTTATCACGTTCGCCTAACACGCGAAAGGTCCCTGGATCAAAACCAGGCGGAAACACCA,Val-AAC,0;tRNA-Val-AAC-4-1,GTTTCCGTAGTGTAGTGGTTATCACGTTCGCCTAACACGCGAAAGGTCCGCGGTTCGAAACCGGGCGGAAACACCA,Val-AAC,0	-1.85577	0.276286	0.00120096	0.125501	6.5042	8.35997	127.355	102.916	69.5551	31.4622	131.693	224.384	665.209	137.534	162.1	225.567
tiRNA-1:34-Glu-CTC-1-M2	TCCCTGGTGGTCTAGTGGTTAGGATTCGGCGCTC	tiRNA-5	-	tRF-34-87R8WP9N1EWJI5	34	tRNA-Glu-CTC-1-1,TCCCTGGTGGTCTAGTGGTTAGGATTCGGCGCTCTCACCGCCGCGGCCCGGGTTCGATTCCCGGTCAGGGAACCA,Glu-CTC,0;tRNA-Glu-CTC-2-1,TCCCTGGTGGTCTAGTGGTTAGGATTCGGCGCTCTCACCGCCGCGGCCCGGGTTCGATTCCCGGTCAGGAAACCA,Glu-CTC,0	-1.7988	0.287413	0.0113446	0.331173	10.5165	12.3153	1443.36	1245.28	2042.39	575.309	2091.28	2270.24	12570.6	1556.64	2053.26	2186.27
tiRNA-1:34-Val-TAC-1	GGTTCCATAGTGTAGTGGTTATCACGTCTGCTTT	tiRNA-5	-	tRF-34-R9JP9P9NH5SYHQ	34	tRNA-Val-TAC-1-1,GGTTCCATAGTGTAGTGGTTATCACGTCTGCTTTACACGCAGAAGGTCCTGGGTTCGAGCCCCAGTGGAACCACCA,Val-TAC,0	-1.77109	0.292987	0.021823	0.415664	5.6134	7.38449	58.3712	36.0205	88.5247	22.473	31.6062	125.391	405.504	68.7672	42.0259	26.027
tiRNA-1:34-Val-AAC-2	GTTTCCGTAGTGTAGTGGTCATCACGTTCGCCTA	tiRNA-5	-	-	34	tRNA-Val-AAC-2-1,GTTTCCGTAGTGTAGTGGTCATCACGTTCGCCTAACACGCGAAAGGTCCCCGGTTCGAAACCGGGCGGAAACACCA,Val-AAC,0	-1.6208	0.325155	0.0123214	0.331173	3.40424	5.02504	10.613	10.2916	6.32319	8.98921	15.8031	32.9976	45.5622	12.5031	24.0148	34.7026
tRF-1:32-His-GTG-1	GCCGTGATCGTATAGTGGTTAGTACTCTGCGT	tRF-5c	-	tRF-32-PW5SVP9N15WVN	32	tRNA-His-GTG-1-1,GCCGTGATCGTATAGTGGTTAGTACTCTGCGTTGTGGCCGCAGCAACCTCGGTTCGAATCCGAGTCACGGCACCA,His-GTG,0	-1.61097	0.327378	0.0130117	0.331173	3.35601	4.96698	10.613	5.14578	18.9696	0	10.5354	32.9976	22.7811	56.2641	18.0111	17.3513
tRF-1:29-Gly-GCC-1	GCATGGGTGGTTCAGTGGTAGAATTCTCG	tRF-5c	-	tRF-29-P4R8YP9LONHK	29	tRNA-Gly-GCC-1-1,GCATGGGTGGTTCAGTGGTAGAATTCTCGCCTGCCACGCGGGAGGCCCGGGTTCGATTCCCGGCCCATGCACCA,Gly-GCC,0	-1.56121	0.338866	0.0118809	0.331173	5.84486	7.40607	100.823	61.7494	47.4239	31.4622	47.4093	52.7962	136.687	50.0125	66.0407	659.35
tRF-1:29-Glu-CTC-1-M2	TCCCTGGTGGTCTAGTGGTTAGGATTCGG	tRF-5c	-	tRF-29-87R8WP9N1EJ4	29	tRNA-Glu-CTC-1-1,TCCCTGGTGGTCTAGTGGTTAGGATTCGGCGCTCTCACCGCCGCGGCCCGGGTTCGATTCCCGGTCAGGGAACCA,Glu-CTC,0;tRNA-Glu-CTC-2-1,TCCCTGGTGGTCTAGTGGTTAGGATTCGGCGCTCTCACCGCCGCGGCCCGGGTTCGATTCCCGGTCAGGAAACCA,Glu-CTC,0	-1.29445	0.40769	0.0255542	0.420662	8.31169	9.60615	520.035	324.184	164.403	220.236	400.346	316.777	1107.16	456.364	114.07	1960.7
tiRNA-1:34-Val-CAC-3	GTTTCCGTAGTGTAGCGGTTATCACATTCGCCTC	tiRNA-5	-	tRF-34-79MP9PMNH5IS15	34	tRNA-Val-CAC-3-1,GTTTCCGTAGTGTAGCGGTTATCACATTCGCCTCACACGCGAAAGGTCCCCGGTTCGATCCCGGGCGGAAACACCA,Val-CAC,0	-1.2768	0.412709	0.0251034	0.420662	6.00863	7.28543	74.2907	118.353	60.0703	31.4622	36.8739	105.592	282.486	75.0188	138.085	69.4053
tRF-1:24-Gly-GCC-1	GCATGGGTGGTTCAGTGGTAGAAT	tRF-5b	-	tRF-24-P4R8YP9LH7	24	tRNA-Gly-GCC-1-1,GCATGGGTGGTTCAGTGGTAGAATTCTCGCCTGCCACGCGGGAGGCCCGGGTTCGATTCCCGGCCCATGCACCA,Gly-GCC,0	-1.27217	0.414037	0.0419195	0.486731	4.0082	5.28037	5.30648	25.7289	9.48479	8.98921	31.6062	13.1991	31.8936	18.7547	48.0296	86.7566
tRF-1:16-SeC-TCA-1	GCCCGGATGATCCTCA	tRF-5a	-	-	16	tRNA-SeC-TCA-1-1,GCCCGGATGATCCTCAGTGGTCTGGGGTGCAGGCTTCAAACCTGTAGCTGTCTAGCGACAGAGTGGTTCAATTCCACCTTTCGGGCGCCA,SeC-TCA,0	-1.22158	0.428813	0.0357846	0.473983	4.28219	5.50377	15.9194	15.4373	15.808	22.473	26.3385	6.59953	59.2309	31.2578	48.0296	69.4053
tiRNA-1:34-His-GTG-1	GCCGTGATCGTATAGTGGTTAGTACTCTGCGTTG	tiRNA-5	-	tRF-34-PW5SVP9N15WV2P	34	tRNA-His-GTG-1-1,GCCGTGATCGTATAGTGGTTAGTACTCTGCGTTGTGGCCGCAGCAACCTCGGTTCGAATCCGAGTCACGGCACCA,His-GTG,0	-1.21177	0.43174	0.0365196	0.473983	4.71475	5.92651	47.7583	20.5831	15.808	26.9676	21.0708	26.3981	86.5683	56.2641	66.0407	34.7026
tRF-1:32-Val-AAC-1-M6	GTTTCCGTAGTGTAGTGGTTATCACGTTCGCC	tRF-5c	-	tRF-32-79MP9P9NH57SJ	32	tRNA-Val-AAC-1-1,GTTTCCGTAGTGTAGTGGTTATCACGTTCGCCTAACACGCGAAAGGTCCCCGGTTCGAAACCGGGCGGAAACACCA,Val-AAC,0;tRNA-Val-AAC-3-1,GTTTCCGTAGTGTAGTGGTTATCACGTTCGCCTAACACGCGAAAGGTCCCTGGATCAAAACCAGGCGGAAACACCA,Val-AAC,0;tRNA-Val-AAC-4-1,GTTTCCGTAGTGTAGTGGTTATCACGTTCGCCTAACACGCGAAAGGTCCGCGGTTCGAAACCGGGCGGAAACACCA,Val-AAC,0;tRNA-Val-CAC-1-1,GTTTCCGTAGTGTAGTGGTTATCACGTTCGCCTCACACGCGAAAGGTCCCCGGTTCGAAACCGGGCGGAA…	-0.832185	0.561678	0.0407971	0.482637	10.3622	11.1944	1618.48	854.199	1258.31	1209.05	1764.68	1814.87	2929.65	1425.36	3037.87	1552.94
