# Supplementary material for: Transfer RNA-derived small RNAs and their potential roles in the therapeutic heterogeneity of sacubitril/valsartan in heart failure patients after acute myocardial infarction
Source: Front Cardiovasc Med. 2022 Sep 29;9:961700. doi: 10.3389/fcvm.2022.961700 (PMC9558900; doi:10.3389/fcvm.2022.961700)
Supplement: Supplementary Data 2 — The target mRNAs of three differentially expressed tsRNAs. [file Data_Sheet_2.zip]

Archive with 4 entries (3 files):
- Supplementary data 2/human-tRF-3008a-SVM-high-2022-03-26-data.csv
- Supplementary data 2/human-tRF-3030a-SVM-high-2022-03-26-data.csv
- Supplementary data 2/human-tRF-5003c-SVM-high-2022-03-26-data.csv
- Supplementary data 2/
