# Supplementary material for: Transfer RNA-derived small RNAs and their potential roles in the therapeutic heterogeneity of sacubitril/valsartan in heart failure patients after acute myocardial infarction
Source: Front Cardiovasc Med. 2022 Sep 29;9:961700. doi: 10.3389/fcvm.2022.961700 (PMC9558900; doi:10.3389/fcvm.2022.961700)
Supplement: Supplementary Data 2 — The target mRNAs of three differentially expressed tsRNAs. [file Data_Sheet_2.zip › Supplementary data 2/human-tRF-3008a-SVM-high-2022-03-26-data.csv]

	tRNA	Alias	gene	ENTREZID	transcripts	seed	length	start	match_8	match_1	position_1_A	positive_probablity	seed_conservative_score	FDR	MFE
1	3008a	|ValCAC|ValAAC|	ARHGAP45	23526	NM_001282334	CCGGGC	1825	1192	0	0	0	0.961454	0.1166667	0.03002601	-13.5
2	3008a	|ValCAC|ValAAC|	ATG16L1	55054	NM_001190267	CCGGGC	1324	437	0	1	0	0.9507667	0	0.03299242	-12.93
3	3008a	|ValCAC|ValAAC|	ATG16L1	55054	NM_001190266	CCGGGC	1324	437	0	1	0	0.9491164	0	0.03299242	-12.93
4	3008a	|ValCAC|ValAAC|	ARHGAP45	23526	NM_001258328	CCGGGC	1825	1192	0	0	0	0.9461585	0.1166667	0.03002601	-13.5
5	3008a	|ValCAC|ValAAC|	ATG16L1	55054	NM_198890	CCGGGC	1324	437	0	1	0	0.9430725	0	0.03299242	-12.93
6	3008a	|ValCAC|ValAAC|	ATG16L1	55054	NM_017974	CCGGGC	1324	437	0	1	0	0.9427081	0	0.03299242	-12.93
7	3008a	|ValCAC|ValAAC|	ATG16L1	55054	NM_030803	CCGGGC	1324	437	0	1	0	0.9426592	0	0.03299242	-12.93
8	3008a	|ValCAC|ValAAC|	OPHN1	4983	NM_002547	CCGGGC	4828	1929	0	1	0	0.9387565	0	0.0234891	-14.51
9	3008a	|ValCAC|ValAAC|	ARHGAP45	23526	NM_001321232	CCGGGC	1825	1192	0	0	0	0.9379156	0.1166667	0.03002601	-13.5
10	3008a	|ValCAC|ValAAC|	GALNT16	57452	NM_001168368	CCGGGC	2305	342	0	0	1	0.9221206	0.01666667	0.03662932	-13.61
11	3008a	|ValCAC|ValAAC|	ARHGAP45	23526	NM_012292	CCGGGC	1825	1192	0	0	0	0.9216987	0.1166667	0.03002601	-13.5
12	3008a	|ValCAC|ValAAC|	ARHGAP45	23526	NM_001282335	CCGGGC	1825	1192	0	0	0	0.9174826	0.1166667	0.03002601	-13.5
13	3008a	|ValCAC|ValAAC|	LRRC28	123355	NM_001321680	CCGGGC	4630	1818	0	0	1	0.8836989	0.4833333	0.002961968	-13.43
14	3008a	|ValCAC|ValAAC|	LRRC28	123355	NM_001321675	CCGGGC	4630	1818	0	0	1	0.8830793	0.4833333	0.002961968	-13.43
15	3008a	|ValCAC|ValAAC|	LRPAP1	4043	NM_002337	CCGGGC	9377	2824	0	0	0	0.8811271	0	0.07346276	-11.84
16	3008a	|ValCAC|ValAAC|	JUND	3727	NM_001286968	CCGGGC	747	644	1	1	0	0.8755408	1	0.3363991	-17.17
17	3008a	|ValCAC|ValAAC|	R3HDM4	91300	NM_138774	CCGGGC	934	291	0	1	0	0.8728421	0	0.1006007	-14.54
18	3008a	|ValCAC|ValAAC|	DFFB	1677	NM_001320132	CCGGGC	1688	300	1	0	0	0.8718039	0	0.03299784	-11.21
19	3008a	|ValCAC|ValAAC|	DFFB	1677	NM_004402	CCGGGC	1688	300	1	0	0	0.8717933	0	0.03299784	-11.21
20	3008a	|ValCAC|ValAAC|	DFFB	1677	NM_001282669	CCGGGC	1688	300	1	0	0	0.8717525	0	0.03299784	-11.21
21	3008a	|ValCAC|ValAAC|	DFFB	1677	NM_001320136	CCGGGC	1688	300	1	0	0	0.8715934	0	0.03299784	-11.21
22	3008a	|ValCAC|ValAAC|	RPL13	6137	NM_001243131	CCGGGC	3787	766	0	1	0	0.870022	0	0.1000495	-14.07
23	3008a	|ValCAC|ValAAC|	RPL13	6137	NM_001243130	CCGGGC	3787	766	0	1	0	0.8698655	0	0.1000495	-14.07
24	3008a	|ValCAC|ValAAC|	RPL13	6137	NM_000977	CCGGGC	3787	766	0	1	0	0.8697589	0	0.1000495	-14.07
25	3008a	|ValCAC|ValAAC|	JUND	3727	NM_005354	CCGGGC	747	644	1	1	0	0.8682871	1	0.3363991	-17.17
26	3008a	|ValCAC|ValAAC|	LRRC28	123355	NM_001321679	CCGGGC	4630	1818	0	0	1	0.8675396	0.4833333	0.002961968	-13.43
27	3008a	|ValCAC|ValAAC|	FOXK1	221937	NM_001037165	CCGGGC	8979	5178	1	1	0	0.8652681	0	0.03839994	-17.56
28	3008a	|ValCAC|ValAAC|	GIGYF2	26058	NM_001103146	CCGGGC	3717	1010	0	0	1	0.8617618	0.6666667	0.02516323	-11.22
29	3008a	|ValCAC|ValAAC|	GIGYF2	26058	NM_015575	CCGGGC	3717	1010	0	0	1	0.8616864	0.6666667	0.02516322	-11.22
30	3008a	|ValCAC|ValAAC|	GIGYF2	26058	NM_001103147	CCGGGC	3717	1010	0	0	1	0.8615939	0.6666667	0.02516323	-11.22
31	3008a	|ValCAC|ValAAC|	GIGYF2	26058	NM_001103148	CCGGGC	3717	1010	0	0	1	0.8613906	0.6666667	0.02516323	-11.22
32	3008a	|ValCAC|ValAAC|	ADA2	51816	NM_001282229	CCGGGC	2693	1493	0	0	1	0.8612466	0	0.06032456	-6.54
33	3008a	|ValCAC|ValAAC|	ADA2	51816	NM_001282225	CCGGGC	2693	1493	0	0	1	0.8612097	0	0.06032456	-6.54
34	3008a	|ValCAC|ValAAC|	ADA2	51816	NM_001282226	CCGGGC	2693	1493	0	0	1	0.8611543	0	0.06032456	-6.54
35	3008a	|ValCAC|ValAAC|	TRPV1	7442	NM_018727	CCGGGC	1369	783	1	0	0	0.8611	0	0.009723057	-13.72
36	3008a	|ValCAC|ValAAC|	ADA2	51816	NM_177405	CCGGGC	2693	1493	0	0	1	0.8603016	0	0.06032456	-6.54
37	3008a	|ValCAC|ValAAC|	ADA2	51816	NM_001282227	CCGGGC	2693	1493	0	0	1	0.8602436	0	0.06032456	-6.54
38	3008a	|ValCAC|ValAAC|	ADA2	51816	NM_001282228	CCGGGC	2693	1493	0	0	1	0.8597334	0	0.06032456	-6.54
39	3008a	|ValCAC|ValAAC|	CCDC57	284001	NM_001316321	CCGGGC	4126	1577	1	0	0	0.8584293	0	0.01865642	-15.37
40	3008a	|ValCAC|ValAAC|	RPL13	6137	NM_033251	CCGGGC	3787	766	0	1	0	0.8557261	0	0.1000495	-14.07
41	3008a	|ValCAC|ValAAC|	CLN8	2055	NM_018941	CCGGGC	6003	3187	1	0	1	0.8526205	0	0.06327656	-14.83
42	3008a	|ValCAC|ValAAC|	IBA57	200205	NM_001310327	CCGGGC	6744	2133	0	0	0	0.8473108	0	0.08297533	-7.88
43	3008a	|ValCAC|ValAAC|	MR1	3140	NM_001195035	CCGGGC	6673	673	0	1	0	0.8462495	0	0.01320565	-17.54
44	3008a	|ValCAC|ValAAC|	MR1	3140	NM_001195000	CCGGGC	6673	673	0	1	0	0.8460212	0	0.01320565	-17.54
45	3008a	|ValCAC|ValAAC|	MR1	3140	NM_001194999	CCGGGC	6673	673	0	1	0	0.8457129	0	0.01320565	-17.54
46	3008a	|ValCAC|ValAAC|	MR1	3140	NM_001531	CCGGGC	6673	673	0	1	0	0.8454156	0	0.01320565	-17.54
47	3008a	|ValCAC|ValAAC|	MR1	3140	NM_001310213	CCGGGC	6673	673	0	1	0	0.8386203	0	0.01320565	-17.54
48	3008a	|ValCAC|ValAAC|	XPNPEP3	63929	NM_022098	CCGGGC	6384	2064	1	1	0	0.8375658	0	0.02088403	-14.07
49	3008a	|ValCAC|ValAAC|	WDR20	91833	NM_001242414	CCGGGC	1929	381	0	0	1	0.8363008	0.8333333	0.03598408	-11.76
50	3008a	|ValCAC|ValAAC|	SCUBE3	222663	NM_001303136	CCGGGC	4374	2651	0	0	0	0.8316911	0	0.0490001	-13.94
51	3008a	|ValCAC|ValAAC|	SCUBE3	222663	NM_152753	CCGGGC	4374	2651	0	0	0	0.8316866	0	0.0490001	-13.94
52	3008a	|ValCAC|ValAAC|	ZBTB37	84614	NM_001346115	CCGGGC	997	858	0	0	1	0.8263963	0.03333333	0.02142605	-11.06
53	3008a	|ValCAC|ValAAC|	ADAMTS4	9507	NM_005099	CCGGGC	1409	1205	1	1	0	0.8188073	0.05	0.005293749	-11.3
54	3008a	|ValCAC|ValAAC|	P2RY8	286530	NM_178129	CCGGGC	2907	553	0	1	0	0.8180886	0	0.008294516	-12.44
55	3008a	|ValCAC|ValAAC|	P2RY8	286530	NM_178129	CCGGGC	2907	553	0	1	0	0.8180886	0	0.008294516	-12.44
56	3008a	|ValCAC|ValAAC|	TRPV1	7442	NM_080706	CCGGGC	1369	783	1	0	0	0.8133125	0	0.009723057	-13.72
57	3008a	|ValCAC|ValAAC|	GPR173	54328	NM_018969	CCGGGC	2872	1970	0	1	0	0.8122671	0.8333333	0.05265437	-12.91
58	3008a	|ValCAC|ValAAC|	TRPV1	7442	NM_080704	CCGGGC	1369	783	1	0	0	0.8119477	0	0.009723057	-13.72
59	3008a	|ValCAC|ValAAC|	TRPV1	7442	NM_080705	CCGGGC	1369	783	1	0	0	0.8093404	0	0.009723057	-13.72
60	3008a	|ValCAC|ValAAC|	RSPRY1	89970	NM_001305182	CCGGGC	259	44	0	0	1	0.8089883	0.03333333	0.002470056	-16.58
61	3008a	|ValCAC|ValAAC|	DDA1	79016	NM_024050	CCGGGC	3642	487	1	0	1	0.8003084	0	0.1760566	-14.14
62	3008a	|ValCAC|ValAAC|	ADAMTS4	9507	NM_001320336	CCGGGC	1221	1017	1	1	0	0.7987191	0.05	0.00301765	-11.3
63	3008a	|ValCAC|ValAAC|	LRRC28	123355	NM_001321677	CCGGGC	4630	1818	0	0	1	0.7976102	0.4833333	0.002961968	-13.43
64	3008a	|ValCAC|ValAAC|	LRRC28	123355	NM_001284400	CCGGGC	4635	1823	0	0	1	0.7976037	0.4833333	0.002960835	-13.43
65	3008a	|ValCAC|ValAAC|	LRRC28	123355	NM_001321676	CCGGGC	4630	1818	0	0	1	0.7971242	0.4833333	0.002961968	-13.43
66	3008a	|ValCAC|ValAAC|	LRRC28	123355	NM_144598	CCGGGC	4630	1818	0	0	1	0.7970941	0.4833333	0.002961968	-13.43
67	3008a	|ValCAC|ValAAC|	SRRM3	222183	NM_001110199	CCGGGC	1449	1438	0	0	1	0.7951437	1	0.03379155	-12.19
68	3008a	|ValCAC|ValAAC|	IFRD2	7866	NM_006764	CCGGGC	459	148	0	0	1	0.7947749	0	0.008649653	-8.6
69	3008a	|ValCAC|ValAAC|	SLC6A1	6529	NM_003042	CCGGGC	2283	1969	0	0	0	0.7940951	0.9666667	0.07512888	-16.11
70	3008a	|ValCAC|ValAAC|	SRRM3	222183	NM_001291831	CCGGGC	1465	1454	0	0	1	0.7940298	1	0.03565205	-12.19
71	3008a	|ValCAC|ValAAC|	IBA57	200205	NM_001010867	CCGGGC	6744	2133	0	0	0	0.7936968	0	0.08297533	-7.88
72	3008a	|ValCAC|ValAAC|	CNN2	1265	NM_201277	CCGGGC	1168	829	1	0	0	0.7930847	0	0.1162048	-13.47
73	3008a	|ValCAC|ValAAC|	CNN2	1265	NM_001303499	CCGGGC	1168	829	1	0	0	0.7930239	0	0.1162048	-13.47
74	3008a	|ValCAC|ValAAC|	CNN2	1265	NM_004368	CCGGGC	1168	829	1	0	0	0.7929998	0	0.1162048	-13.47
75	3008a	|ValCAC|ValAAC|	CNN2	1265	NM_001303501	CCGGGC	1168	829	1	0	0	0.7929536	0	0.1162048	-13.47
76	3008a	|ValCAC|ValAAC|	LMF1	64788	NM_022773	CCGGGC	898	636	0	1	0	0.7886889	0	0.02390507	-15.71
77	3008a	|ValCAC|ValAAC|	RAP1GAP2	23108	NM_001100398	CCGGGC	4380	2224	0	1	0	0.7830993	0	0.1209078	-10.48
78	3008a	|ValCAC|ValAAC|	RAP1GAP2	23108	NM_015085	CCGGGC	4380	2224	0	1	0	0.7830393	0	0.1209078	-10.48
79	3008a	|ValCAC|ValAAC|	LRRC28	123355	NM_001321678	CCGGGC	4635	1823	0	0	1	0.7808026	0.4833333	0.002960835	-13.43
80	3008a	|ValCAC|ValAAC|	B3GNT6	192134	NM_138706	CCGGGC	1267	632	0	1	0	0.7804837	0	0.1227878	-8.36
81	3008a	|ValCAC|ValAAC|	FAM131B	9715	NM_014690	CCGGGC	3150	674	0	0	1	0.7801822	0	0.02938089	-10.08
82	3008a	|ValCAC|ValAAC|	ZBTB37	84614	NM_001122770	CCGGGC	512	373	0	0	1	0.7778742	0.03333333	0.007273423	-11.06
83	3008a	|ValCAC|ValAAC|	TCTN2	79867	NM_001143850	CCGGGC	690	155	1	0	0	0.7752049	0	0.0239094	-12.51
84	3008a	|ValCAC|ValAAC|	TCTN2	79867	NM_024809	CCGGGC	690	155	1	0	0	0.7752021	0	0.0239094	-12.51
85	3008a	|ValCAC|ValAAC|	RAP1GAP2	23108	NM_001330058	CCGGGC	4380	2224	0	1	0	0.7751809	0	0.1209078	-10.48
86	3008a	|ValCAC|ValAAC|	ETNK2	55224	NM_001297761	CCGGGC	1123	989	0	0	1	0.7735603	0	0.03751118	-10.96
87	3008a	|ValCAC|ValAAC|	KIF1C	10749	NM_006612	CCGGGC	4248	877	1	0	0	0.7726024	0	0.04434064	-6.76
88	3008a	|ValCAC|ValAAC|	WDR31	114987	NM_001006615	CCGGGC	3527	2979	0	1	0	0.7691342	0	0.006107599	-11.79
89	3008a	|ValCAC|ValAAC|	NF2	4771	NM_181833	CCGGGC	3798	2307	0	1	0	0.7683728	0	0.1238017	-9.44
90	3008a	|ValCAC|ValAAC|	FOXK1	221937	NM_001037165	CCGGGC	8979	6625	0	0	1	0.7675087	0	0.03839994	-13.16
91	3008a	|ValCAC|ValAAC|	NF2	4771	NM_000268	CCGGGC	3798	2307	0	1	0	0.7668764	0	0.1238016	-9.44
92	3008a	|ValCAC|ValAAC|	WDR31	114987	NM_145241	CCGGGC	3527	2979	0	1	0	0.7656942	0	0.006107599	-11.79
93	3008a	|ValCAC|ValAAC|	WDR31	114987	NM_001012361	CCGGGC	3527	2979	0	1	0	0.7656874	0	0.006107599	-11.79
94	3008a	|ValCAC|ValAAC|	NF2	4771	NM_181830	CCGGGC	3858	2367	0	1	0	0.7653334	0	0.1264651	-9.44
95	3008a	|ValCAC|ValAAC|	NF2	4771	NM_181828	CCGGGC	3858	2367	0	1	0	0.7651846	0	0.1264651	-9.44
96	3008a	|ValCAC|ValAAC|	NF2	4771	NM_181829	CCGGGC	3858	2367	0	1	0	0.765181	0	0.1264651	-9.44
97	3008a	|ValCAC|ValAAC|	NF2	4771	NM_181832	CCGGGC	3873	2382	0	1	0	0.7651623	0	0.1264651	-9.44
98	3008a	|ValCAC|ValAAC|	NF2	4771	NM_016418	CCGGGC	3858	2367	0	1	0	0.7650307	0	0.1264651	-9.44
99	3008a	|ValCAC|ValAAC|	FBXL20	84961	NM_001184906	CCGGGC	8816	5757	1	0	0	0.7636885	0	0.000507297	-12.83
100	3008a	|ValCAC|ValAAC|	FBXL20	84961	NM_032875	CCGGGC	8816	5757	1	0	0	0.7635888	0	0.000507297	-12.83
101	3008a	|ValCAC|ValAAC|	RAB40C	57799	NM_001172664	CCGGGC	1651	363	0	1	0	0.7619785	0	0.1418499	-13.13
102	3008a	|ValCAC|ValAAC|	ZNF143	7702	NM_001282657	CCGGGC	911	752	0	0	0	0.7582105	0.15	0.000115431	-13.42
103	3008a	|ValCAC|ValAAC|	ZNF143	7702	NM_001282656	CCGGGC	911	752	0	0	0	0.7580363	0.15	0.000115431	-13.42
104	3008a	|ValCAC|ValAAC|	ZNF143	7702	NM_003442	CCGGGC	911	752	0	0	0	0.7580305	0.15	0.000115431	-13.42
105	3008a	|ValCAC|ValAAC|	GPI	2821	NM_001329910	CCGGGC	2377	982	1	0	0	0.7567906	0	0.008494731	-12.09
106	3008a	|ValCAC|ValAAC|	C19orf57	79173	NM_001345847	CCGGGC	454	108	0	0	1	0.7566515	0	0.01627412	-10.65
107	3008a	|ValCAC|ValAAC|	C19orf57	79173	NM_001345846	CCGGGC	454	108	0	0	1	0.7564283	0	0.01627412	-10.65
108	3008a	|ValCAC|ValAAC|	GPI	2821	NM_001329909	CCGGGC	2377	982	1	0	0	0.7552923	0	0.008494731	-12.09
109	3008a	|ValCAC|ValAAC|	MFSD2A	84879	NM_001287808	CCGGGC	400	251	0	0	1	0.7530983	0.5	0.01740407	-9.27
110	3008a	|ValCAC|ValAAC|	GPI	2821	NM_001289790	CCGGGC	2377	982	1	0	0	0.751135	0	0.008494731	-12.09
111	3008a	|ValCAC|ValAAC|	GPI	2821	NM_001329911	CCGGGC	2377	982	1	0	0	0.7510925	0	0.008494731	-12.09
112	3008a	|ValCAC|ValAAC|	GPI	2821	NM_000175	CCGGGC	2377	982	1	0	0	0.7510723	0	0.008494731	-12.09
113	3008a	|ValCAC|ValAAC|	THRB	7068	NM_001128176	CCGGGC	5731	3809	0	1	0	0.7504899	1	0.0492578	-12.66
114	3008a	|ValCAC|ValAAC|	ZSCAN5B	342933	NM_001080456	CCGGGC	138	104	0	0	1	0.7498445	0	0.000524695	-11.22
115	3008a	|ValCAC|ValAAC|	THRB	7068	NM_001252634	CCGGGC	5731	3809	0	1	0	0.7488437	1	0.0492578	-12.66
116	3008a	|ValCAC|ValAAC|	MTA3	57504	NM_001282756	CCGGGC	3548	711	0	0	0	0.7455059	0	0.1834197	-20.51
117	3008a	|ValCAC|ValAAC|	THRB	7068	NM_001128177	CCGGGC	5731	3809	0	1	0	0.7453544	1	0.0492578	-12.66
118	3008a	|ValCAC|ValAAC|	CFLAR	8837	NM_001308043	CCGGGC	3450	2292	0	1	0	0.7448945	1	0.1679731	-10.66
119	3008a	|ValCAC|ValAAC|	THRB	7068	NM_000461	CCGGGC	5731	3809	0	1	0	0.744152	1	0.0492578	-12.66
120	3008a	|ValCAC|ValAAC|	CRISPLD2	83716	NM_031476	CCGGGC	2868	2204	0	0	0	0.7434811	0	0.02559324	-7.63
121	3008a	|ValCAC|ValAAC|	MFSD2A	84879	NM_001287809	CCGGGC	400	251	0	0	1	0.7428247	0.5	0.01740407	-9.27
122	3008a	|ValCAC|ValAAC|	GPI	2821	NM_001184722	CCGGGC	2377	982	1	0	0	0.7427238	0	0.008494731	-12.09
123	3008a	|ValCAC|ValAAC|	GPI	2821	NM_001289789	CCGGGC	2377	982	1	0	0	0.7426537	0	0.008494731	-12.09
124	3008a	|ValCAC|ValAAC|	MFSD2A	84879	NM_032793	CCGGGC	400	251	0	0	1	0.7425936	0.5	0.01740407	-9.27
125	3008a	|ValCAC|ValAAC|	MFSD2A	84879	NM_001136493	CCGGGC	400	251	0	0	1	0.7425162	0.5	0.01740407	-9.27
126	3008a	|ValCAC|ValAAC|	C16orf45	89927	NM_001142469	CCGGGC	1430	1003	0	1	0	0.7424558	0.7166667	0.04395054	-13.91
127	3008a	|ValCAC|ValAAC|	MTA3	57504	NM_001282755	CCGGGC	3548	711	0	0	0	0.7424503	0	0.1834197	-20.51
128	3008a	|ValCAC|ValAAC|	FAM168B	130074	NM_001321748	CCGGGC	4589	3576	0	0	1	0.7410932	0	0.0667919	-10.7
129	3008a	|ValCAC|ValAAC|	ZNF445	353274	NM_181489	CCGGGC	6805	3129	0	0	0	0.7408848	0	0.03017377	-10.67
130	3008a	|ValCAC|ValAAC|	FAM57B	83723	NM_001318504	CCGGGC	760	95	0	0	1	0.7403839	0.7666667	0.1647167	-11.55
131	3008a	|ValCAC|ValAAC|	OTUD7A	161725	NM_130901	CCGGGC	7896	4355	0	0	1	0.7402297	0	0.2817891	-12.3
132	3008a	|ValCAC|ValAAC|	ETNK2	55224	NM_001297762	CCGGGC	1123	989	0	0	1	0.7400348	0	0.03751118	-10.96
133	3008a	|ValCAC|ValAAC|	ETNK2	55224	NM_018208	CCGGGC	1123	989	0	0	1	0.7396452	0	0.03751118	-10.96
134	3008a	|ValCAC|ValAAC|	PPP1R18	170954	NM_001134870	CCGGGC	880	56	0	0	1	0.7395162	0.5666667	0.01796621	-10.92
135	3008a	|ValCAC|ValAAC|	GALNT16	57452	NM_001168368	CCGGGC	2305	523	0	1	0	0.7378447	0	0.03662932	-16.03
136	3008a	|ValCAC|ValAAC|	SDHAF1	644096	NM_001042631	CCGGGC	696	486	0	0	1	0.7373189	0.01666667	0.0859092	-12.99
137	3008a	|ValCAC|ValAAC|	PRKG2	5593	NM_001282483	CCGGGC	2338	2134	0	1	0	0.7337532	0	0.006734835	-15.88
138	3008a	|ValCAC|ValAAC|	PRKG2	5593	NM_001282482	CCGGGC	2338	2134	0	1	0	0.7334104	0	0.006734835	-15.88
139	3008a	|ValCAC|ValAAC|	PRKG2	5593	NM_001282481	CCGGGC	2338	2134	0	1	0	0.7331622	0	0.006734835	-15.88
140	3008a	|ValCAC|ValAAC|	PRKG2	5593	NM_001282480	CCGGGC	2338	2134	0	1	0	0.732916	0	0.006734835	-15.88
141	3008a	|ValCAC|ValAAC|	PLEKHG1	57480	NM_001329803	CCGGGC	2769	168	0	0	1	0.7327515	0.5	0.003164524	-6.77
142	3008a	|ValCAC|ValAAC|	PLEKHG1	57480	NM_001329802	CCGGGC	2769	168	0	0	1	0.732519	0.5	0.003164524	-6.77
143	3008a	|ValCAC|ValAAC|	PLEKHG1	57480	NM_001329801	CCGGGC	2769	168	0	0	1	0.7324026	0.5	0.003164524	-6.77
144	3008a	|ValCAC|ValAAC|	RCC2	55920	NM_018715	CCGGGC	2335	2108	0	1	0	0.7311412	0	0.1353914	-11.05
145	3008a	|ValCAC|ValAAC|	MTFR1L	56181	NM_001099626	CCGGGC	916	704	0	1	0	0.7303002	0.7833333	0.008019824	-13.37
146	3008a	|ValCAC|ValAAC|	LDB3	11155	NM_001171610	CCGGGC	3092	590	0	0	1	0.727922	0.1666667	0.006704266	-13.08
147	3008a	|ValCAC|ValAAC|	FAM131B	9715	NM_001278297	CCGGGC	3150	674	0	0	1	0.7277021	0	0.02938089	-10.08
148	3008a	|ValCAC|ValAAC|	RAB40C	57799	NM_001172663	CCGGGC	1651	363	0	1	0	0.7259586	0	0.1418499	-13.13
149	3008a	|ValCAC|ValAAC|	PLEKHG1	57480	NM_001329798	CCGGGC	2769	168	0	0	1	0.7246746	0.5	0.003164524	-6.77
150	3008a	|ValCAC|ValAAC|	PLEKHA7	144100	NM_001329630	CCGGGC	1701	868	1	0	0	0.7244825	0	0.0487071	-9.07
151	3008a	|ValCAC|ValAAC|	TCERG1L	256536	NM_174937	CCGGGC	770	687	0	0	1	0.7228401	1	0.008159967	-12.08
152	3008a	|ValCAC|ValAAC|	TENT5B	115572	NM_052943	CCGGGC	924	572	0	1	0	0.7227467	0	0.04100759	-7.44
153	3008a	|ValCAC|ValAAC|	ETNK2	55224	NM_001297760	CCGGGC	1205	1071	0	0	1	0.7209098	0	0.04468637	-10.96
154	3008a	|ValCAC|ValAAC|	MTPAP	55149	NM_018109	CCGGGC	3808	1180	1	0	1	0.7202513	0	0.03621992	-14.82
155	3008a	|ValCAC|ValAAC|	P2RY8	286530	NM_178129	CCGGGC	2907	304	1	0	0	0.7195889	0	0.008294516	-13.47
156	3008a	|ValCAC|ValAAC|	P2RY8	286530	NM_178129	CCGGGC	2907	304	1	0	0	0.7195889	0	0.008294516	-13.47
157	3008a	|ValCAC|ValAAC|	VEGFA	7422	NM_001171622	CCGGGC	1925	293	0	0	1	0.7188474	1	0.04632665	-8.53
158	3008a	|ValCAC|ValAAC|	VEGFA	7422	NM_001025370	CCGGGC	1925	293	0	0	1	0.718786	1	0.04632665	-8.53
159	3008a	|ValCAC|ValAAC|	VEGFA	7422	NM_001204385	CCGGGC	1925	293	0	0	1	0.7186383	1	0.04632665	-8.53
160	3008a	|ValCAC|ValAAC|	PLEKHG1	57480	NM_001329800	CCGGGC	2769	168	0	0	1	0.7185611	0.5	0.003164524	-6.77
161	3008a	|ValCAC|ValAAC|	VEGFA	7422	NM_001025368	CCGGGC	1925	293	0	0	1	0.7185147	1	0.04632665	-8.53
162	3008a	|ValCAC|ValAAC|	VEGFA	7422	NM_001025367	CCGGGC	1925	293	0	0	1	0.7184033	1	0.04632665	-8.53
163	3008a	|ValCAC|ValAAC|	VEGFA	7422	NM_003376	CCGGGC	1925	293	0	0	1	0.718366	1	0.04632665	-8.53
164	3008a	|ValCAC|ValAAC|	VEGFA	7422	NM_001025366	CCGGGC	1925	293	0	0	1	0.7182604	1	0.04632665	-8.53
165	3008a	|ValCAC|ValAAC|	VEGFA	7422	NM_001025369	CCGGGC	1941	309	0	0	1	0.7178533	1	0.04949576	-8.53
166	3008a	|ValCAC|ValAAC|	VEGFA	7422	NM_001033756	CCGGGC	1859	227	0	0	1	0.7177026	1	0.04226818	-8.53
167	3008a	|ValCAC|ValAAC|	TOR4A	54863	NM_017723	CCGGGC	2680	2397	1	0	0	0.7127087	0	0.06360103	-12.08
168	3008a	|ValCAC|ValAAC|	LYVE1	10894	NM_006691	CCGGGC	1245	477	0	1	0	0.7123089	0	0.004266667	-13.7
169	3008a	|ValCAC|ValAAC|	RAD51B	5890	NM_001321819	CCGGGC	1143	832	0	0	1	0.7121865	0.4666667	0.02367381	-11.53
170	3008a	|ValCAC|ValAAC|	TET2	54790	NM_017628	CCGGGC	5331	1407	0	0	1	0.7115066	0	0.0155846	-13.94
171	3008a	|ValCAC|ValAAC|	FAM57B	83723	NM_031478	CCGGGC	760	95	0	0	1	0.7106266	0.7666667	0.1647167	-11.55
172	3008a	|ValCAC|ValAAC|	CCDC85C	317762	NM_001144995	CCGGGC	3980	2934	0	0	0	0.7078537	0.15	0.04767365	-12.08
173	3008a	|ValCAC|ValAAC|	ITIH3	3699	NM_002217	CCGGGC	328	32	0	0	1	0.7050156	0	0.003559442	-11.55
174	3008a	|ValCAC|ValAAC|	TMEM120B	144404	NM_001080825	CCGGGC	6346	4493	0	0	0	0.7049759	0	0.0990691	-6.41
175	3008a	|ValCAC|ValAAC|	NFATC3	4775	NM_173163	CCGGGC	2907	2570	0	0	0	0.704748	0	0.01646515	-16.97
176	3008a	|ValCAC|ValAAC|	CRTAP	10491	NM_006371	CCGGGC	5325	364	1	0	0	0.7046223	0	0.009340391	-11.95
177	3008a	|ValCAC|ValAAC|	MTFR1L	56181	NM_019557	CCGGGC	916	704	0	1	0	0.7041822	0.7833333	0.008019824	-13.37
178	3008a	|ValCAC|ValAAC|	NFATC3	4775	NM_004555	CCGGGC	2913	2576	0	0	0	0.7036395	0	0.016482	-16.97
179	3008a	|ValCAC|ValAAC|	RETREG3	162427	NM_178126	CCGGGC	2305	913	0	0	0	0.7028517	0	0.007779005	-6.08
180	3008a	|ValCAC|ValAAC|	ZNF652	22834	NM_001145365	CCGGGC	9207	2615	1	0	0	0.7023675	0	0.009306951	-9.48
181	3008a	|ValCAC|ValAAC|	MTFR1L	56181	NM_001099625	CCGGGC	916	704	0	1	0	0.7023131	0.7833333	0.008019824	-13.37
182	3008a	|ValCAC|ValAAC|	NFATC3	4775	NM_173165	CCGGGC	2788	2451	0	0	0	0.7022303	0	0.01366401	-16.97
183	3008a	|ValCAC|ValAAC|	TSKU	25987	NM_001318477	CCGGGC	1476	641	0	0	1	0.7001465	0	0.07614286	-13.69
184	3008a	|ValCAC|ValAAC|	RAB5B	5869	NM_001252036	CCGGGC	4471	1757	0	0	1	0.6983791	0.06666667	0.01993306	-13.15
185	3008a	|ValCAC|ValAAC|	OAZ3	51686	NM_001134939	CCGGGC	111	56	0	0	0	0.6977062	0.2	0.004058479	-13.99
186	3008a	|ValCAC|ValAAC|	ARSB	411	NM_000046	CCGGGC	3188	2819	0	0	0	0.6954382	0	0.02558877	-13.38
187	3008a	|ValCAC|ValAAC|	C19orf57	79173	NM_024323	CCGGGC	454	108	0	0	1	0.6905908	0	0.01627412	-10.65
188	3008a	|ValCAC|ValAAC|	IYD	389434	NM_001164695	CCGGGC	6579	423	0	0	0	0.6876891	0	0.05952947	-12.3
189	3008a	|ValCAC|ValAAC|	PMEPA1	56937	NM_001255976	CCGGGC	3661	3033	0	1	0	0.6865146	0.2833333	0.05780531	-13.54
190	3008a	|ValCAC|ValAAC|	MS4A7	58475	NM_206940	CCGGGC	2093	912	0	0	0	0.6864397	0	0.008013652	-17.64
191	3008a	|ValCAC|ValAAC|	MS4A7	58475	NM_206939	CCGGGC	2093	912	0	0	0	0.6862382	0	0.008013652	-17.64
192	3008a	|ValCAC|ValAAC|	GOLGA8J	653073	NM_001282472	CCGGGC	3202	701	0	0	1	0.6860451	0	0.009819134	-9.09
193	3008a	|ValCAC|ValAAC|	LOC728392	728392	NM_001162371	CCGGGC	1090	581	0	0	1	0.6847276	0	0.007809463	-14.82
194	3008a	|ValCAC|ValAAC|	OAZ3	51686	NM_016178	CCGGGC	111	56	0	0	0	0.6837098	0.2	0.004058479	-13.99
195	3008a	|ValCAC|ValAAC|	IYD	389434	NM_001164694	CCGGGC	6492	336	0	0	0	0.6826306	0	0.05567526	-12.3
196	3008a	|ValCAC|ValAAC|	OAZ3	51686	NM_001301371	CCGGGC	111	56	0	0	0	0.6818523	0.2	0.004058479	-13.99
197	3008a	|ValCAC|ValAAC|	LIF	3976	NM_002309	CCGGGC	3204	2351	0	0	0	0.680966	0	0.02832877	-14.08
198	3008a	|ValCAC|ValAAC|	SLC48A1	55652	NM_017842	CCGGGC	2472	443	0	0	0	0.678774	0	0.02992241	-4.81
199	3008a	|ValCAC|ValAAC|	MS4A7	58475	NM_206938	CCGGGC	2093	912	0	0	0	0.6786609	0	0.008013652	-17.64
200	3008a	|ValCAC|ValAAC|	MS4A7	58475	NM_021201	CCGGGC	2093	912	0	0	0	0.6784558	0	0.008013652	-17.64
201	3008a	|ValCAC|ValAAC|	IYD	389434	NM_203395	CCGGGC	6392	236	0	0	0	0.6784391	0	0.05074114	-12.3
202	3008a	|ValCAC|ValAAC|	RAB5B	5869	NM_001252037	CCGGGC	4471	1757	0	0	1	0.6769138	0.06666667	0.01993306	-13.15
203	3008a	|ValCAC|ValAAC|	RAB5B	5869	NM_002868	CCGGGC	4471	1757	0	0	1	0.6766655	0.06666667	0.01993306	-13.15
204	3008a	|ValCAC|ValAAC|	LIF	3976	NM_001257135	CCGGGC	3367	2514	0	0	0	0.6751959	0	0.03469595	-14.08
205	3008a	|ValCAC|ValAAC|	IYD	389434	NM_001318495	CCGGGC	6392	236	0	0	0	0.6748838	0	0.05074114	-12.3
206	3008a	|ValCAC|ValAAC|	RUFY1	80230	NM_001040451	CCGGGC	507	114	0	1	0	0.673898	0	0.006979133	-11.72
207	3008a	|ValCAC|ValAAC|	FAM168B	130074	NM_001321743	CCGGGC	4589	3576	0	0	1	0.6730583	0	0.0667919	-10.7
208	3008a	|ValCAC|ValAAC|	ADAMTS4	9507	NM_005099	CCGGGC	1409	925	1	0	0	0.672237	0.01666667	0.005293749	-11.54
209	3008a	|ValCAC|ValAAC|	ARMH3	79591	NM_024541	CCGGGC	1929	707	1	0	0	0.6704843	0.06666667	0.05346459	-13.49
210	3008a	|ValCAC|ValAAC|	RGS20	8601	NM_001286673	CCGGGC	846	300	0	0	1	0.6703373	0	0.002136618	-14.19
211	3008a	|ValCAC|ValAAC|	VEGFA	7422	NM_001171630	CCGGGC	1925	293	0	0	1	0.6698654	1	0.04632665	-8.53
212	3008a	|ValCAC|ValAAC|	VEGFA	7422	NM_001171628	CCGGGC	1925	293	0	0	1	0.6698028	1	0.04632665	-8.53
213	3008a	|ValCAC|ValAAC|	VEGFA	7422	NM_001204384	CCGGGC	1925	293	0	0	1	0.669652	1	0.04632665	-8.53
214	3008a	|ValCAC|ValAAC|	VEGFA	7422	NM_001171626	CCGGGC	1925	293	0	0	1	0.669526	1	0.04632665	-8.53
215	3008a	|ValCAC|ValAAC|	VEGFA	7422	NM_001171625	CCGGGC	1925	293	0	0	1	0.6694122	1	0.04632665	-8.53
216	3008a	|ValCAC|ValAAC|	VEGFA	7422	NM_001171624	CCGGGC	1925	293	0	0	1	0.6693743	1	0.04632665	-8.53
217	3008a	|ValCAC|ValAAC|	VEGFA	7422	NM_001171623	CCGGGC	1925	293	0	0	1	0.6692665	1	0.04632665	-8.53
218	3008a	|ValCAC|ValAAC|	VEGFA	7422	NM_001171627	CCGGGC	1941	309	0	0	1	0.669193	1	0.04949576	-8.53
219	3008a	|ValCAC|ValAAC|	RGS20	8601	NM_170587	CCGGGC	846	300	0	0	1	0.6690861	0	0.002136618	-14.19
220	3008a	|ValCAC|ValAAC|	VEGFA	7422	NM_001171629	CCGGGC	1859	227	0	0	1	0.6680611	1	0.04226819	-8.53
221	3008a	|ValCAC|ValAAC|	VEGFA	7422	NM_001317010	CCGGGC	1859	227	0	0	1	0.667922	1	0.04226819	-8.53
222	3008a	|ValCAC|ValAAC|	RBMS2	5939	NM_002898	CCGGGC	7063	3535	0	0	0	0.6677673	0	0.0294193	-5.79
223	3008a	|ValCAC|ValAAC|	SOAT1	6646	NM_001252512	CCGGGC	5039	4316	0	1	0	0.6677554	0	0.003596091	-13.7
224	3008a	|ValCAC|ValAAC|	SOAT1	6646	NM_001252511	CCGGGC	5039	4316	0	1	0	0.6673505	0	0.003596091	-13.7
225	3008a	|ValCAC|ValAAC|	CLEC9A	283420	NM_207345	CCGGGC	398	282	0	0	1	0.6657387	0	0.00427301	-13.27
226	3008a	|ValCAC|ValAAC|	PMEPA1	56937	NM_199171	CCGGGC	3661	3033	0	1	0	0.6657385	0.2833333	0.05780531	-13.54
227	3008a	|ValCAC|ValAAC|	RGS20	8601	NM_001286674	CCGGGC	846	300	0	0	1	0.6648965	0	0.002136618	-14.19
228	3008a	|ValCAC|ValAAC|	WEE1	7465	NM_001143976	CCGGGC	1165	874	0	1	0	0.6648254	0.4833333	0.002825846	-18.9
229	3008a	|ValCAC|ValAAC|	RGS20	8601	NM_001286675	CCGGGC	846	300	0	0	1	0.664591	0	0.002136618	-14.19
230	3008a	|ValCAC|ValAAC|	OLFML2A	169611	NM_001282715	CCGGGC	4479	2580	0	0	0	0.6641848	0	0.0655864	-12.77
231	3008a	|ValCAC|ValAAC|	ADAMTSL5	339366	NM_213604	CCGGGC	997	787	0	0	0	0.6640839	0	0.02105688	-11.28
232	3008a	|ValCAC|ValAAC|	MTA3	57504	NM_001330444	CCGGGC	3548	711	0	0	0	0.6636049	0	0.1834197	-20.51
233	3008a	|ValCAC|ValAAC|	TSPAN18	90139	NM_130783	CCGGGC	3249	2946	0	0	1	0.6634033	0	0.1149963	-9.09
234	3008a	|ValCAC|ValAAC|	PLCXD1	55344	NM_018390	CCGGGC	4021	3396	1	0	1	0.6633278	0	0.01579766	-11.28
235	3008a	|ValCAC|ValAAC|	PLCXD1	55344	NM_018390	CCGGGC	4021	3396	1	0	1	0.6633278	0	0.01579766	-11.28
236	3008a	|ValCAC|ValAAC|	C16orf45	89927	NM_033201	CCGGGC	1430	1003	0	1	0	0.6633236	0.7166667	0.04395054	-13.91
237	3008a	|ValCAC|ValAAC|	MTA3	57504	NM_001330443	CCGGGC	3548	711	0	0	0	0.6631694	0	0.1834197	-20.51
238	3008a	|ValCAC|ValAAC|	MTA3	57504	NM_001330442	CCGGGC	3548	711	0	0	0	0.6631625	0	0.1834197	-20.51
239	3008a	|ValCAC|ValAAC|	PLEKHG1	57480	NM_001029884	CCGGGC	2769	168	0	0	1	0.6620062	0.5	0.003164524	-6.77
240	3008a	|ValCAC|ValAAC|	PMEPA1	56937	NM_199170	CCGGGC	3661	3033	0	1	0	0.6614916	0.2833333	0.05780531	-13.54
241	3008a	|ValCAC|ValAAC|	MTFR1L	56181	NM_001099627	CCGGGC	1068	856	0	1	0	0.6614724	0.7833333	0.00902434	-13.37
242	3008a	|ValCAC|ValAAC|	E2F2	1870	NM_004091	CCGGGC	3452	2504	1	0	0	0.6611549	0	0.1069334	-6.6
243	3008a	|ValCAC|ValAAC|	C19orf57	79173	NM_001345848	CCGGGC	454	108	0	0	1	0.660267	0	0.01627412	-10.65
244	3008a	|ValCAC|ValAAC|	RBM19	9904	NM_001146699	CCGGGC	1464	114	1	0	0	0.6592651	0	0.006387317	-10.74
245	3008a	|ValCAC|ValAAC|	CBX5	23468	NM_001127322	CCGGGC	10809	4943	0	0	0	0.6584529	0	0.00637234	-13.49
246	3008a	|ValCAC|ValAAC|	ACVR1B	91	NM_020327	CCGGGC	2969	419	0	0	1	0.6582046	0	0.045357	-8.48
247	3008a	|ValCAC|ValAAC|	MASP1	5648	NM_001879	CCGGGC	3986	2707	0	0	1	0.6572502	0	0.02725169	-13.38
248	3008a	|ValCAC|ValAAC|	PPP1R18	170954	NM_133471	CCGGGC	880	56	0	0	1	0.6569413	0.5666667	0.01796621	-10.92
249	3008a	|ValCAC|ValAAC|	C19orf57	79173	NM_001345844	CCGGGC	454	108	0	0	1	0.6569184	0	0.01627412	-10.65
250	3008a	|ValCAC|ValAAC|	RAB40C	57799	NM_021168	CCGGGC	1651	363	0	1	0	0.6567227	0	0.1418499	-13.13
251	3008a	|ValCAC|ValAAC|	LYRM4	57128	NM_001164840	CCGGGC	195	86	0	0	0	0.6567042	0	0.001340697	-8.86
252	3008a	|ValCAC|ValAAC|	C19orf57	79173	NM_001345843	CCGGGC	454	108	0	0	1	0.6566487	0	0.01627412	-10.65
253	3008a	|ValCAC|ValAAC|	PREPL	9581	NM_006036	CCGGGC	3749	2346	0	1	0	0.6566218	0.6333333	0.01302371	-12.27
254	3008a	|ValCAC|ValAAC|	ADAMTS4	9507	NM_001320336	CCGGGC	1221	737	1	0	0	0.6561801	0.01666667	0.00301765	-11.54
255	3008a	|ValCAC|ValAAC|	PMEPA1	56937	NM_199169	CCGGGC	3661	3033	0	1	0	0.6550727	0.2833333	0.05780531	-13.54
256	3008a	|ValCAC|ValAAC|	FGD3	89846	NM_001286993	CCGGGC	647	297	0	0	1	0.6547012	0	0.03001833	-10.51
257	3008a	|ValCAC|ValAAC|	NT5DC3	51559	NM_001031701	CCGGGC	5526	4901	0	0	1	0.6501674	0	0.06817331	-9.79
258	3008a	|ValCAC|ValAAC|	R3HDM2	22864	NM_001330123	CCGGGC	1009	412	0	0	0	0.6497199	0.1	0.01433812	-8.9
259	3008a	|ValCAC|ValAAC|	R3HDM2	22864	NM_014925	CCGGGC	1009	412	0	0	0	0.6496816	0.1	0.01433812	-8.9
260	3008a	|ValCAC|ValAAC|	R3HDM2	22864	NM_001330121	CCGGGC	1009	412	0	0	0	0.6495507	0.1	0.01433812	-8.9
261	3008a	|ValCAC|ValAAC|	ANGPT4	51378	NM_001322809	CCGGGC	3209	2719	1	0	1	0.6481701	0	0.05425207	-14.13
262	3008a	|ValCAC|ValAAC|	INSYN1	388135	NM_001303254	CCGGGC	4486	3466	0	0	0	0.6477271	0	0.1506786	-11.09
263	3008a	|ValCAC|ValAAC|	FGD3	89846	NM_033086	CCGGGC	647	297	0	0	1	0.6474666	0	0.03001833	-10.51
264	3008a	|ValCAC|ValAAC|	FAM168B	130074	NM_001321744	CCGGGC	4589	3576	0	0	1	0.646301	0	0.0667919	-10.7
265	3008a	|ValCAC|ValAAC|	RUFY1	80230	NM_001040452	CCGGGC	507	114	0	1	0	0.6443245	0	0.006979133	-11.72
266	3008a	|ValCAC|ValAAC|	TSKU	25987	NM_001258210	CCGGGC	1476	641	0	0	1	0.64331	0	0.07614286	-13.69
267	3008a	|ValCAC|ValAAC|	IRF1	3659	NM_002198	CCGGGC	2342	1254	0	0	0	0.6419201	0	0.0872477	-16.45
268	3008a	|ValCAC|ValAAC|	ANGPT4	51378	NM_015985	CCGGGC	3061	2571	1	0	1	0.6416024	0	0.0373968	-14.13
269	3008a	|ValCAC|ValAAC|	CRTC1	23373	NM_015321	CCGGGC	4951	2805	0	0	1	0.6413037	0	0.201221	-9.4
270	3008a	|ValCAC|ValAAC|	CRTC1	23373	NM_001098482	CCGGGC	4951	2805	0	0	1	0.6412169	0	0.201221	-9.4
271	3008a	|ValCAC|ValAAC|	PRKG2	5593	NM_001282485	CCGGGC	2338	2134	0	1	0	0.6381885	0	0.006734835	-15.88
272	3008a	|ValCAC|ValAAC|	PRKG2	5593	NM_006259	CCGGGC	2338	2134	0	1	0	0.6378808	0	0.006734835	-15.88
273	3008a	|ValCAC|ValAAC|	SOAT1	6646	NM_003101	CCGGGC	5039	4316	0	1	0	0.6376347	0	0.003596091	-13.7
274	3008a	|ValCAC|ValAAC|	CAMK2B	816	NM_172084	CCGGGC	2375	639	0	1	0	0.6374567	0.05	0.2860686	-14.15
275	3008a	|ValCAC|ValAAC|	CAMK2B	816	NM_172083	CCGGGC	2375	639	0	1	0	0.6372208	0.05	0.2860686	-14.15
276	3008a	|ValCAC|ValAAC|	CAMK2B	816	NM_172082	CCGGGC	2375	639	0	1	0	0.6371184	0.05	0.2860686	-14.15
277	3008a	|ValCAC|ValAAC|	CAMK2B	816	NM_172081	CCGGGC	2375	639	0	1	0	0.6370316	0.05	0.2860686	-14.15
278	3008a	|ValCAC|ValAAC|	CAMK2B	816	NM_172080	CCGGGC	2375	639	0	1	0	0.6369209	0.05	0.2860686	-14.15
279	3008a	|ValCAC|ValAAC|	CAMK2B	816	NM_172079	CCGGGC	2375	639	0	1	0	0.636913	0.05	0.2860686	-14.15
280	3008a	|ValCAC|ValAAC|	CAMK2B	816	NM_172078	CCGGGC	2375	639	0	1	0	0.6367229	0.05	0.2860686	-14.15
281	3008a	|ValCAC|ValAAC|	CAMK2B	816	NM_001220	CCGGGC	2375	639	0	1	0	0.6357325	0.05	0.2860686	-14.15
282	3008a	|ValCAC|ValAAC|	VEGFA	7422	NM_001287044	CCGGGC	1925	293	0	0	1	0.6349698	1	0.04632665	-8.53
283	3008a	|ValCAC|ValAAC|	RAB40C	57799	NM_001172666	CCGGGC	1651	363	0	1	0	0.6336477	0	0.1418499	-13.13
284	3008a	|ValCAC|ValAAC|	SDR16C5	195814	NM_001318049	CCGGGC	1952	1471	0	0	0	0.6335832	0	0.01778349	-11.6
285	3008a	|ValCAC|ValAAC|	RAB40C	57799	NM_001172665	CCGGGC	1651	363	0	1	0	0.6335633	0	0.1418499	-13.13
286	3008a	|ValCAC|ValAAC|	RER1	11079	NM_007033	CCGGGC	2320	596	0	0	1	0.6334752	1	0.1797871	-8.55
287	3008a	|ValCAC|ValAAC|	LDB3	11155	NM_001080114	CCGGGC	3092	590	0	0	1	0.6312072	0.1666667	0.006704266	-13.08
288	3008a	|ValCAC|ValAAC|	SDR16C5	195814	NM_001318050	CCGGGC	1832	1351	0	0	0	0.6304809	0	0.01759963	-11.6
289	3008a	|ValCAC|ValAAC|	SDR16C5	195814	NM_138969	CCGGGC	1832	1351	0	0	0	0.6302327	0	0.01759963	-11.6
290	3008a	|ValCAC|ValAAC|	CACNA2D4	93589	NM_172364	CCGGGC	1698	211	0	1	0	0.6300378	0	0.03596168	-13.45
291	3008a	|ValCAC|ValAAC|	LDB3	11155	NM_007078	CCGGGC	3092	590	0	0	1	0.6299648	0.1666667	0.006704266	-13.08
292	3008a	|ValCAC|ValAAC|	ZNF652	22834	NM_014897	CCGGGC	9207	2615	1	0	0	0.6279381	0	0.009306951	-9.48
293	3008a	|ValCAC|ValAAC|	PREPL	9581	NM_001042386	CCGGGC	3749	2346	0	1	0	0.6267266	0.6333333	0.01302371	-12.27
294	3008a	|ValCAC|ValAAC|	PREPL	9581	NM_001042385	CCGGGC	3749	2346	0	1	0	0.6266821	0.6333333	0.01302371	-12.27
295	3008a	|ValCAC|ValAAC|	FAM131B	9715	NM_001031690	CCGGGC	3150	674	0	0	1	0.6264909	0	0.02938089	-10.08
296	3008a	|ValCAC|ValAAC|	ABR	29	NM_001159746	CCGGGC	2562	303	0	0	0	0.6243893	0.4	0.03294677	-12.71
297	3008a	|ValCAC|ValAAC|	TK2	7084	NM_001271934	CCGGGC	3965	685	0	1	0	0.6238999	0	0.1063788	-10.15
298	3008a	|ValCAC|ValAAC|	OLFML2A	169611	NM_182487	CCGGGC	4479	2580	0	0	0	0.6235605	0	0.0655864	-12.77
299	3008a	|ValCAC|ValAAC|	INPP5B	3633	NM_001297434	CCGGGC	1618	554	1	0	0	0.6233362	0	0.0127709	-13.17
300	3008a	|ValCAC|ValAAC|	RUFY1	80230	NM_025158	CCGGGC	507	114	0	1	0	0.6230133	0	0.006979133	-11.72
301	3008a	|ValCAC|ValAAC|	CLIC5	53405	NM_001114086	CCGGGC	4637	1464	1	1	0	0.6229306	0	0.03499398	-14.34
302	3008a	|ValCAC|ValAAC|	INPP5B	3633	NM_005540	CCGGGC	1618	554	1	0	0	0.6228713	0	0.0127709	-13.17
303	3008a	|ValCAC|ValAAC|	PPID	5481	NM_005038	CCGGGC	609	483	0	0	0	0.6215173	0	0.01161686	-9.91
304	3008a	|ValCAC|ValAAC|	ZFAND4	93550	NM_001282906	CCGGGC	935	26	0	0	0	0.6212074	0.3333333	0.001662192	-18.04
305	3008a	|ValCAC|ValAAC|	FAM168B	130074	NM_001321747	CCGGGC	4589	3576	0	0	1	0.6188701	0	0.0667919	-10.7
306	3008a	|ValCAC|ValAAC|	ITPKB	3707	NM_002221	CCGGGC	2981	1650	1	1	0	0.6187411	0	0.1108908	-14.24
307	3008a	|ValCAC|ValAAC|	PTCH1	5727	NM_001083605	CCGGGC	3411	798	0	0	0	0.6185306	0	0.03919963	-13.69
308	3008a	|ValCAC|ValAAC|	ARHGEF5	7984	NM_005435	CCGGGC	576	431	0	1	0	0.6173228	0	0.01021533	-13.83
309	3008a	|ValCAC|ValAAC|	PREPL	9581	NM_001171606	CCGGGC	3749	2346	0	1	0	0.616348	0.6333333	0.01302371	-12.27
310	3008a	|ValCAC|ValAAC|	RIC3	79608	NM_001346690	CCGGGC	4648	3993	0	0	0	0.6153367	0	0.02310316	-12.05
311	3008a	|ValCAC|ValAAC|	FBXO44	93611	NM_183412	CCGGGC	2022	1809	0	0	0	0.6149905	0	0.03014357	-11.94
312	3008a	|ValCAC|ValAAC|	FBXO44	93611	NM_001304791	CCGGGC	2054	1841	0	0	0	0.6146581	0	0.03074596	-11.94
313	3008a	|ValCAC|ValAAC|	INSYN1	388135	NM_001039614	CCGGGC	4486	3466	0	0	0	0.6137997	0	0.1506786	-11.09
314	3008a	|ValCAC|ValAAC|	TK2	7084	NM_001172643	CCGGGC	3965	685	0	1	0	0.612282	0	0.1063788	-10.15
315	3008a	|ValCAC|ValAAC|	TK2	7084	NM_001172644	CCGGGC	3965	685	0	1	0	0.6119992	0	0.1063788	-10.15
316	3008a	|ValCAC|ValAAC|	TK2	7084	NM_001172645	CCGGGC	3965	685	0	1	0	0.611912	0	0.1063788	-10.15
317	3008a	|ValCAC|ValAAC|	TK2	7084	NM_004614	CCGGGC	3965	685	0	1	0	0.6116875	0	0.1063788	-10.15
318	3008a	|ValCAC|ValAAC|	PTCH1	5727	NM_001083604	CCGGGC	3411	798	0	0	0	0.6114433	0	0.03919963	-13.69
319	3008a	|ValCAC|ValAAC|	FGD3	89846	NM_001083536	CCGGGC	647	297	0	0	1	0.6089604	0	0.03001833	-10.51
320	3008a	|ValCAC|ValAAC|	CBX5	23468	NM_012117	CCGGGC	10809	4943	0	0	0	0.6081076	0	0.00637234	-13.49
321	3008a	|ValCAC|ValAAC|	L3MBTL2	83746	NM_031488	CCGGGC	1020	117	0	1	0	0.6057398	0	0.03709152	-18.84
322	3008a	|ValCAC|ValAAC|	ABR	29	NM_001322840	CCGGGC	2562	303	0	0	0	0.6057211	0.4	0.03294677	-12.71
323	3008a	|ValCAC|ValAAC|	ENTPD6	955	NM_001322383	CCGGGC	2478	1893	0	0	0	0.6050133	0.06666667	0.04983047	-11.54
324	3008a	|ValCAC|ValAAC|	KCTD10	83892	NM_001317399	CCGGGC	2940	510	0	0	0	0.6042459	0	0.01938376	-15.35
325	3008a	|ValCAC|ValAAC|	PEX26	55670	NM_001127649	CCGGGC	2956	1919	1	0	0	0.6040014	0	0.1107051	-11.1
326	3008a	|ValCAC|ValAAC|	KCTD10	83892	NM_031954	CCGGGC	2940	510	0	0	0	0.6039925	0	0.01938376	-15.35
327	3008a	|ValCAC|ValAAC|	KCTD10	83892	NM_001317395	CCGGGC	2940	510	0	0	0	0.6039815	0	0.01938376	-15.35
328	3008a	|ValCAC|ValAAC|	CCL4	6351	NM_002984	CCGGGC	309	41	0	0	1	0.6038232	0	0.00207374	-11.11
329	3008a	|ValCAC|ValAAC|	RCC2	55920	NM_001136204	CCGGGC	2335	2108	0	1	0	0.6028578	0	0.1353914	-11.05
330	3008a	|ValCAC|ValAAC|	NEK2	4751	NM_001204183	CCGGGC	632	403	0	0	0	0.6018991	0	0.01356658	-10.81
331	3008a	|ValCAC|ValAAC|	CBX5	23468	NM_001127321	CCGGGC	10809	4943	0	0	0	0.6009241	0	0.00637234	-13.49
332	3008a	|ValCAC|ValAAC|	PLEKHH1	57475	NM_020715	CCGGGC	2303	470	0	0	0	0.6008537	0	0.01629166	-8.88
333	3008a	|ValCAC|ValAAC|	TK2	7084	NM_001271935	CCGGGC	4060	780	0	1	0	0.6008225	0	0.1117035	-10.15
334	3008a	|ValCAC|ValAAC|	KCTD17	79734	NM_001282686	CCGGGC	836	325	0	1	0	0.6003442	0	0.02948291	-12.96
335	3008a	|ValCAC|ValAAC|	C9orf62	157927	NM_173520	CCGGGC	1315	378	0	0	0	0.6000855	0	0.05776589	-12.62
336	3008a	|ValCAC|ValAAC|	BCL2L1	598	NM_001322242	CCGGGC	1497	1305	0	0	1	0.6000531	0.7833333	0.03075627	-10.38
337	3008a	|ValCAC|ValAAC|	NUDT13	25961	NM_001283015	CCGGGC	1164	239	0	0	1	0.5994759	0.15	0.004206875	-13.17
338	3008a	|ValCAC|ValAAC|	PREPL	9581	NM_001171617	CCGGGC	3749	2346	0	1	0	0.5988117	0.6333333	0.01302371	-12.27
339	3008a	|ValCAC|ValAAC|	VPS53	55275	NM_001128159	CCGGGC	10460	2764	0	0	1	0.5945683	0.03333333	0.475365	-10.77
340	3008a	|ValCAC|ValAAC|	FAM168B	130074	NM_001321745	CCGGGC	4589	3576	0	0	1	0.5940155	0	0.0667919	-10.7
341	3008a	|ValCAC|ValAAC|	R3HDM2	22864	NM_001330122	CCGGGC	1009	412	0	0	0	0.5935566	0.1	0.01433812	-8.9
342	3008a	|ValCAC|ValAAC|	NUFIP2	57532	NM_020772	CCGGGC	8703	5232	0	0	0	0.5929957	0.5333333	0.02578392	-11.63
343	3008a	|ValCAC|ValAAC|	PREPL	9581	NM_001171603	CCGGGC	3749	2346	0	1	0	0.5927708	0.6333333	0.01302371	-12.27
344	3008a	|ValCAC|ValAAC|	ABR	29	NM_001282149	CCGGGC	2562	303	0	0	0	0.5924328	0.4	0.03294677	-12.71
345	3008a	|ValCAC|ValAAC|	KCTD17	79734	NM_024681	CCGGGC	796	285	0	1	0	0.5921407	0	0.03025016	-12.96
346	3008a	|ValCAC|ValAAC|	KCTD17	79734	NM_001282684	CCGGGC	796	285	0	1	0	0.5920318	0	0.03025016	-12.96
347	3008a	|ValCAC|ValAAC|	F8	2157	NM_000132	CCGGGC	1809	1612	0	1	0	0.5915825	0	0.00433723	-14.01
348	3008a	|ValCAC|ValAAC|	FBXO44	93611	NM_001014765	CCGGGC	2054	1841	0	0	0	0.5912062	0	0.03074596	-11.94
349	3008a	|ValCAC|ValAAC|	KCTD17	79734	NM_001282685	CCGGGC	912	401	0	1	0	0.5911026	0	0.03071988	-12.96
350	3008a	|ValCAC|ValAAC|	ATP1B2	482	NM_001678	CCGGGC	1876	919	0	0	0	0.5895623	0	0.01402292	-5.93
351	3008a	|ValCAC|ValAAC|	ZFAND4	93550	NM_001128324	CCGGGC	935	26	0	0	0	0.5863279	0.3333333	0.001662192	-18.04
352	3008a	|ValCAC|ValAAC|	EHD2	30846	NM_014601	CCGGGC	1702	1132	0	0	0	0.5859454	0	0.144601	-8.14
353	3008a	|ValCAC|ValAAC|	FOXK1	221937	NM_001037165	CCGGGC	8979	502	1	0	1	0.5857368	0	0.03839994	-17.86
354	3008a	|ValCAC|ValAAC|	CYP1A2	1544	NM_000761	CCGGGC	1512	1323	0	0	0	0.584554	0.1	0.03017663	-12.13
355	3008a	|ValCAC|ValAAC|	PTCH1	5727	NM_001083603	CCGGGC	3411	798	0	0	0	0.5839016	0	0.03919963	-13.69
356	3008a	|ValCAC|ValAAC|	ZBTB34	403341	NM_001099270	CCGGGC	4964	4291	0	0	1	0.5836051	0.1	0.03308979	-15.26
357	3008a	|ValCAC|ValAAC|	CBFA2T2	9139	NM_001039709	CCGGGC	5385	1646	0	0	0	0.583031	0	0.1456828	-10.75
358	3008a	|ValCAC|ValAAC|	CBFA2T2	9139	NM_005093	CCGGGC	5385	1646	0	0	0	0.5829111	0	0.1456828	-10.75
359	3008a	|ValCAC|ValAAC|	PTCH1	5727	NM_001083606	CCGGGC	3411	798	0	0	0	0.5827942	0	0.03919963	-13.69
360	3008a	|ValCAC|ValAAC|	RIC3	79608	NM_001346692	CCGGGC	4648	3993	0	0	0	0.582457	0	0.02310316	-12.05
361	3008a	|ValCAC|ValAAC|	RIC3	79608	NM_001346694	CCGGGC	4648	3993	0	0	0	0.5824527	0	0.02310316	-12.05
362	3008a	|ValCAC|ValAAC|	RIC3	79608	NM_001346693	CCGGGC	4648	3993	0	0	0	0.5823341	0	0.02310316	-12.05
363	3008a	|ValCAC|ValAAC|	PTCH1	5727	NM_001083607	CCGGGC	3411	798	0	0	0	0.5823035	0	0.03919963	-13.69
364	3008a	|ValCAC|ValAAC|	ZFAND4	93550	NM_001282905	CCGGGC	935	26	0	0	0	0.5812253	0.3333333	0.001662192	-18.04
365	3008a	|ValCAC|ValAAC|	PLCB3	5331	NM_001184883	CCGGGC	1896	962	0	0	1	0.581147	0.2	0.02746591	-10.51
366	3008a	|ValCAC|ValAAC|	PLCB3	5331	NM_000932	CCGGGC	1896	962	0	0	1	0.5807139	0.2	0.02746591	-10.51
367	3008a	|ValCAC|ValAAC|	CRX	1406	NM_000554	CCGGGC	3363	904	0	0	0	0.5799998	0	0.01310715	-9.88
368	3008a	|ValCAC|ValAAC|	POLR2E	5434	NM_001316324	CCGGGC	2156	1530	0	0	0	0.5790192	0.1	0.1183452	-9.53
369	3008a	|ValCAC|ValAAC|	POLR2E	5434	NM_001316323	CCGGGC	2156	1530	0	0	0	0.5779701	0.1	0.1183452	-9.53
370	3008a	|ValCAC|ValAAC|	PEAK3	374872	NM_198532	CCGGGC	1048	982	1	0	0	0.5779521	0	0.03910911	-8.95
371	3008a	|ValCAC|ValAAC|	FAM168B	130074	NM_001009993	CCGGGC	4589	3576	0	0	1	0.5775473	0	0.0667919	-10.7
372	3008a	|ValCAC|ValAAC|	PTCH1	5727	NM_001083602	CCGGGC	3411	798	0	0	0	0.5758854	0	0.03919963	-13.69
373	3008a	|ValCAC|ValAAC|	PREPL	9581	NM_001171613	CCGGGC	3749	2346	0	1	0	0.5751701	0.6333333	0.01302371	-12.27
374	3008a	|ValCAC|ValAAC|	ABR	29	NM_001256847	CCGGGC	2562	303	0	0	0	0.5747012	0.4	0.03294677	-12.71
375	3008a	|ValCAC|ValAAC|	PCDHA9	9752	NM_014005	CCGGGC	3135	3109	0	0	0	0.5746446	0	0.01714584	-14.5
376	3008a	|ValCAC|ValAAC|	PLG	5340	NM_000301	CCGGGC	993	744	0	1	0	0.5742899	0	0.008494731	-16.26
377	3008a	|ValCAC|ValAAC|	SRSF1	6426	NM_001078166	CCGGGC	4828	2875	0	0	0	0.5741547	0	0.02105496	-9.33
378	3008a	|ValCAC|ValAAC|	SRSF1	6426	NM_006924	CCGGGC	4487	2534	0	0	0	0.5720622	0	0.01543728	-9.33
379	3008a	|ValCAC|ValAAC|	TNFRSF10B	8795	NM_147187	CCGGGC	2538	551	1	0	0	0.5687628	0	0.01036706	-8.69
380	3008a	|ValCAC|ValAAC|	TNFRSF10B	8795	NM_003842	CCGGGC	2538	551	1	0	0	0.5686454	0	0.01036706	-8.69
381	3008a	|ValCAC|ValAAC|	ABR	29	NM_001092	CCGGGC	2562	303	0	0	0	0.5667312	0.4	0.03294677	-12.71
382	3008a	|ValCAC|ValAAC|	HOXB13	10481	NM_006361	CCGGGC	2027	1450	0	0	0	0.5656763	0	0.063975	-11.57
383	3008a	|ValCAC|ValAAC|	ENTPD6	955	NM_001322378	CCGGGC	2478	1893	0	0	0	0.5647793	0.06666667	0.04983047	-11.54
384	3008a	|ValCAC|ValAAC|	TSKU	25987	NM_001318478	CCGGGC	1476	641	0	0	1	0.5646685	0	0.07614286	-13.69
385	3008a	|ValCAC|ValAAC|	CDHR3	222256	NM_152750	CCGGGC	3734	1980	0	0	1	0.5640239	0	0.02924861	-10.98
386	3008a	|ValCAC|ValAAC|	FAM168B	130074	NM_001321746	CCGGGC	4589	3576	0	0	1	0.5635623	0	0.0667919	-10.7
387	3008a	|ValCAC|ValAAC|	PHKG2	5261	NM_000294	CCGGGC	4079	210	0	1	0	0.5617036	0	0.00452366	-12.76
388	3008a	|ValCAC|ValAAC|	B3GAT3	26229	NM_001288723	CCGGGC	906	98	1	0	0	0.5612195	0	0.008999822	-10.57
389	3008a	|ValCAC|ValAAC|	PLA2G16	11145	NM_007069	CCGGGC	483	403	0	0	1	0.5606087	0	0.00515332	-9.34
390	3008a	|ValCAC|ValAAC|	NRF1	4899	NM_001040110	CCGGGC	1901	1150	0	1	0	0.5600668	0	0.03685218	-11.22
391	3008a	|ValCAC|ValAAC|	ZADH2	284273	NM_001306093	CCGGGC	6308	5886	0	1	0	0.5600632	0	0.005431449	-10.16
392	3008a	|ValCAC|ValAAC|	B3GAT3	26229	NM_001288722	CCGGGC	890	82	1	0	0	0.5600285	0	0.008494731	-10.57
393	3008a	|ValCAC|ValAAC|	TK2	7084	NM_001272050	CCGGGC	3965	685	0	1	0	0.5588895	0	0.1063788	-10.15
394	3008a	|ValCAC|ValAAC|	PMEPA1	56937	NM_020182	CCGGGC	3661	3033	0	1	0	0.5584465	0.2833333	0.05780531	-13.54
395	3008a	|ValCAC|ValAAC|	ERC1	23085	NM_001301248	CCGGGC	5849	3962	0	1	0	0.558248	0	0.04480849	-12.39
396	3008a	|ValCAC|ValAAC|	MCHR1	2847	NM_005297	CCGGGC	886	806	0	1	0	0.5564273	0	0.03285853	-10.72
397	3008a	|ValCAC|ValAAC|	BCL2L1	598	NM_001322239	CCGGGC	1497	1305	0	0	1	0.5561541	0.7833333	0.03075627	-10.38
398	3008a	|ValCAC|ValAAC|	CDHR3	222256	NM_001301161	CCGGGC	3734	1980	0	0	1	0.5558381	0	0.02924861	-10.98
399	3008a	|ValCAC|ValAAC|	BCL2L1	598	NM_001317920	CCGGGC	1497	1305	0	0	1	0.5540508	0.7833333	0.03075627	-10.38
400	3008a	|ValCAC|ValAAC|	TLN2	83660	NM_015059	CCGGGC	4021	922	0	0	1	0.5527275	0	0.09031852	-7.03
401	3008a	|ValCAC|ValAAC|	GLT1D1	144423	NM_144669	CCGGGC	1874	546	1	0	0	0.5513305	0	0.118694	-14.82
402	3008a	|ValCAC|ValAAC|	RAB39A	54734	NM_017516	CCGGGC	1110	856	0	0	0	0.5511972	0	0.008947075	-7.06
403	3008a	|ValCAC|ValAAC|	ADAM11	4185	NM_002390	CCGGGC	2092	523	0	0	1	0.5511915	0	0.1826975	-9.34
404	3008a	|ValCAC|ValAAC|	PHF12	57649	NM_001033561	CCGGGC	930	75	0	0	0	0.5509321	1	0.009904226	-11.05
405	3008a	|ValCAC|ValAAC|	MR1	3140	NM_001195035	CCGGGC	6673	1573	0	0	0	0.5501946	0	0.01320565	-14.58
406	3008a	|ValCAC|ValAAC|	ABR	29	NM_021962	CCGGGC	2562	303	0	0	0	0.5500233	0.4	0.03294677	-12.71
407	3008a	|ValCAC|ValAAC|	RGS20	8601	NM_003702	CCGGGC	846	300	0	0	1	0.54985	0	0.002136618	-14.19
408	3008a	|ValCAC|ValAAC|	MR1	3140	NM_001195000	CCGGGC	6673	1573	0	0	0	0.5498483	0	0.01320565	-14.58
409	3008a	|ValCAC|ValAAC|	CLIC5	53405	NM_016929	CCGGGC	4637	1464	1	1	0	0.5497234	0	0.03499398	-14.34
410	3008a	|ValCAC|ValAAC|	MR1	3140	NM_001194999	CCGGGC	6673	1573	0	0	0	0.5493817	0	0.01320565	-14.58
411	3008a	|ValCAC|ValAAC|	MR1	3140	NM_001531	CCGGGC	6673	1573	0	0	0	0.5489334	0	0.01320565	-14.58
412	3008a	|ValCAC|ValAAC|	SLC30A7	148867	NM_133496	CCGGGC	6898	3054	1	0	0	0.5484689	0	0.003642518	-13.96
413	3008a	|ValCAC|ValAAC|	SNX22	79856	NM_024798	CCGGGC	2973	613	0	0	0	0.5482535	0.3	0.1553713	-7.01
414	3008a	|ValCAC|ValAAC|	BCL2L1	598	NM_138578	CCGGGC	1491	1305	0	0	1	0.5481378	0.7833333	0.0309794	-10.38
415	3008a	|ValCAC|ValAAC|	VGLL3	389136	NM_001320493	CCGGGC	1136	87	1	0	0	0.5475496	0	0.008734198	-8.56
416	3008a	|ValCAC|ValAAC|	MR1	3140	NM_001310213	CCGGGC	6673	1573	0	0	0	0.5457509	0	0.01320565	-14.58
417	3008a	|ValCAC|ValAAC|	SFMBT2	57713	NM_001018039	CCGGGC	5146	3304	0	0	0	0.5443771	0	0.1019317	-11.66
418	3008a	|ValCAC|ValAAC|	FAM189A1	23359	NM_015307	CCGGGC	3087	2115	0	1	0	0.5439887	0	0.1063829	-9.17
419	3008a	|ValCAC|ValAAC|	ENTPD6	955	NM_001322379	CCGGGC	2478	1893	0	0	0	0.541547	0.06666667	0.04983047	-11.54
420	3008a	|ValCAC|ValAAC|	ENTPD6	955	NM_001322384	CCGGGC	2478	1893	0	0	0	0.5412482	0.06666667	0.04983047	-11.54
421	3008a	|ValCAC|ValAAC|	SLC30A7	148867	NM_001144884	CCGGGC	6582	2738	1	0	0	0.5410186	0	0.00306167	-13.96
422	3008a	|ValCAC|ValAAC|	SMG9	56006	NM_019108	CCGGGC	3599	2324	0	0	1	0.541	0	0.04016055	-10.74
423	3008a	|ValCAC|ValAAC|	BCL2L1	598	NM_001191	CCGGGC	1497	1305	0	0	1	0.5407719	0.7833333	0.03075627	-10.38
424	3008a	|ValCAC|ValAAC|	ADAM11	4185	NM_001318933	CCGGGC	2092	523	0	0	1	0.5397847	0	0.1826975	-9.34
425	3008a	|ValCAC|ValAAC|	ENTPD6	955	NM_001322380	CCGGGC	2560	1975	0	0	0	0.5395009	0.06666667	0.04942609	-11.54
426	3008a	|ValCAC|ValAAC|	BCL2L1	598	NM_001317919	CCGGGC	1497	1305	0	0	1	0.5385877	0.7833333	0.03075627	-10.38
427	3008a	|ValCAC|ValAAC|	WEE1	7465	NM_003390	CCGGGC	1165	874	0	1	0	0.5377766	0.4833333	0.002825846	-18.9
428	3008a	|ValCAC|ValAAC|	FBXO44	93611	NM_001304790	CCGGGC	2022	1809	0	0	0	0.5364605	0	0.03014357	-11.94
429	3008a	|ValCAC|ValAAC|	FBXO44	93611	NM_183413	CCGGGC	2022	1809	0	0	0	0.5355831	0	0.03014357	-11.94
430	3008a	|ValCAC|ValAAC|	FBXO44	93611	NM_001330355	CCGGGC	2022	1809	0	0	0	0.5354981	0	0.03014357	-11.94
431	3008a	|ValCAC|ValAAC|	FBXO44	93611	NM_033182	CCGGGC	2054	1841	0	0	0	0.5352735	0	0.03074596	-11.94
432	3008a	|ValCAC|ValAAC|	ERC1	23085	NM_001301248	CCGGGC	5849	216	0	0	1	0.5345559	0.15	0.04480849	-13.27
433	3008a	|ValCAC|ValAAC|	RNF2	6045	NM_007212	CCGGGC	2307	1453	0	1	0	0.5342799	0.05	0.004819061	-11.85
434	3008a	|ValCAC|ValAAC|	ABR	29	NM_001322841	CCGGGC	2562	303	0	0	0	0.53417	0.4	0.03294677	-12.71
435	3008a	|ValCAC|ValAAC|	HIST2H2BE	8349	NM_003528	CCGGGC	1800	429	0	0	0	0.5338789	0	0.04641916	-10.87
436	3008a	|ValCAC|ValAAC|	SFMBT2	57713	NM_001029880	CCGGGC	5146	3304	0	0	0	0.5331066	0	0.1019317	-11.66
437	3008a	|ValCAC|ValAAC|	STX11	8676	NM_003764	CCGGGC	4448	1689	0	0	0	0.53269	0	0.007202424	-9.24
438	3008a	|ValCAC|ValAAC|	AMOTL1	154810	NM_001301007	CCGGGC	5958	5301	0	1	0	0.5321435	0.05	0.0530848	-11.42
439	3008a	|ValCAC|ValAAC|	AMOTL1	154810	NM_130847	CCGGGC	5958	5301	0	1	0	0.5316274	0.05	0.0530848	-11.42
440	3008a	|ValCAC|ValAAC|	ENTPD6	955	NM_001322382	CCGGGC	2478	1893	0	0	0	0.5314411	0.06666667	0.04983047	-11.54
441	3008a	|ValCAC|ValAAC|	CYP20A1	57404	NM_177538	CCGGGC	8932	7581	1	0	0	0.5312024	0	0.0205249	-11.57
442	3008a	|ValCAC|ValAAC|	ZFAND4	93550	NM_174890	CCGGGC	935	26	0	0	0	0.5309856	0.3333333	0.001662192	-18.04
443	3008a	|ValCAC|ValAAC|	LOC728485	728485	NM_001294306	CCGGGC	1565	1034	1	0	0	0.5305229	0	0.1557479	-11.52
444	3008a	|ValCAC|ValAAC|	SNX30	401548	NM_001012994	CCGGGC	6144	2846	1	0	0	0.5303492	0	0.05767254	-11.76
445	3008a	|ValCAC|ValAAC|	ENTPD6	955	NM_001322381	CCGGGC	2560	1975	0	0	0	0.529646	0.06666667	0.04942609	-11.54
446	3008a	|ValCAC|ValAAC|	KCNJ11	3767	NM_000525	CCGGGC	1671	58	0	0	0	0.5283098	0.06666667	0.08738037	-10.28
447	3008a	|ValCAC|ValAAC|	FDXACB1	91893	NM_138378	CCGGGC	866	446	1	0	0	0.5282821	0	0.01422599	-10.34
448	3008a	|ValCAC|ValAAC|	VAV3	10451	NM_001079874	CCGGGC	2171	533	0	0	0	0.5281277	0.03333333	0.01177909	-14.9
449	3008a	|ValCAC|ValAAC|	PLEKHG1	57480	NM_001329799	CCGGGC	2769	168	0	0	1	0.5275043	0.5	0.003164524	-6.77
450	3008a	|ValCAC|ValAAC|	ZNF7	7553	NM_001330623	CCGGGC	1330	678	1	0	0	0.5272386	0	0.03424894	-13.94
451	3008a	|ValCAC|ValAAC|	ZBTB20	26137	NM_001164344	CCGGGC	24505	6582	0	0	0	0.5271354	0.01666667	0.006389439	-11.3
452	3008a	|ValCAC|ValAAC|	ZBTB20	26137	NM_001164345	CCGGGC	24505	6582	0	0	0	0.527039	0.01666667	0.006389439	-11.3
453	3008a	|ValCAC|ValAAC|	HYDIN	54768	NM_001270974	CCGGGC	5496	1101	0	0	0	0.5269593	0.5833333	0.03426885	-13.81
454	3008a	|ValCAC|ValAAC|	RIC3	79608	NM_001135109	CCGGGC	4648	3993	0	0	0	0.5259954	0	0.02310316	-12.05
455	3008a	|ValCAC|ValAAC|	RIC3	79608	NM_001206672	CCGGGC	4648	3993	0	0	0	0.5255742	0	0.02310316	-12.05
456	3008a	|ValCAC|ValAAC|	ZBTB20	26137	NM_001164343	CCGGGC	24505	6582	0	0	0	0.5253956	0.01666667	0.006389439	-11.3
457	3008a	|ValCAC|ValAAC|	RIC3	79608	NM_024557	CCGGGC	4648	3993	0	0	0	0.5252358	0	0.02310316	-12.05
458	3008a	|ValCAC|ValAAC|	RIC3	79608	NM_001206671	CCGGGC	4648	3993	0	0	0	0.5252315	0	0.02310316	-12.05
459	3008a	|ValCAC|ValAAC|	AHNAK	79026	NM_001346445	CCGGGC	842	128	0	1	0	0.5247482	0	0.01421295	-15.46
460	3008a	|ValCAC|ValAAC|	COLGALT2	23127	NM_001303421	CCGGGC	2929	2359	0	1	0	0.5246045	0	0.03854694	-14.83
461	3008a	|ValCAC|ValAAC|	ZBTB20	26137	NM_015642	CCGGGC	24505	6582	0	0	0	0.523304	0.01666667	0.006389439	-11.3
462	3008a	|ValCAC|ValAAC|	OR51E2	81285	NM_030774	CCGGGC	1578	672	0	0	0	0.5232583	0	0.009086566	-11.64
463	3008a	|ValCAC|ValAAC|	ATP1B2	482	NM_001303263	CCGGGC	1876	919	0	0	0	0.5227004	0	0.01402292	-5.93
464	3008a	|ValCAC|ValAAC|	ENTPD6	955	NM_001322390	CCGGGC	2478	1893	0	0	0	0.5215569	0.06666667	0.04983047	-11.54
465	3008a	|ValCAC|ValAAC|	ZNF7	7553	NM_001282796	CCGGGC	1330	678	1	0	0	0.5213126	0	0.03424894	-13.94
466	3008a	|ValCAC|ValAAC|	MAP3K9	4293	NM_001284232	CCGGGC	7854	4944	0	0	0	0.5207705	0	0.1350112	-13.53
467	3008a	|ValCAC|ValAAC|	MAP3K9	4293	NM_001284231	CCGGGC	7854	4944	0	0	0	0.52074	0	0.1350112	-13.53
468	3008a	|ValCAC|ValAAC|	HDHD5	27440	NM_017829	CCGGGC	501	440	0	0	1	0.5195415	0.03333333	0.01613354	-10.19
469	3008a	|ValCAC|ValAAC|	SRP68	6730	NM_001260503	CCGGGC	931	99	0	0	0	0.5173415	0.5666667	0.02041433	-11.5
470	3008a	|ValCAC|ValAAC|	CARHSP1	23589	NM_001042476	CCGGGC	2222	1353	1	0	0	0.5166407	0	0.07969052	-9.19
471	3008a	|ValCAC|ValAAC|	POLR2E	5434	NM_002695	CCGGGC	2156	1530	0	0	0	0.516414	0.1	0.1183452	-9.53
472	3008a	|ValCAC|ValAAC|	RASAL1	8437	NM_004658	CCGGGC	1110	17	0	0	1	0.5164058	0	0.0177573	-10.02
473	3008a	|ValCAC|ValAAC|	USP3	9960	NM_001256702	CCGGGC	3814	3221	0	0	0	0.5161275	0.95	0.02477005	-13.19
474	3008a	|ValCAC|ValAAC|	GTPBP3	84705	NM_001128855	CCGGGC	1028	558	0	0	0	0.5159434	0	0.03561092	-5.26
475	3008a	|ValCAC|ValAAC|	GTPBP3	84705	NM_032620	CCGGGC	1028	558	0	0	0	0.5158742	0	0.03561092	-5.26
476	3008a	|ValCAC|ValAAC|	RASAL1	8437	NM_001193520	CCGGGC	1110	17	0	0	1	0.5158578	0	0.0177573	-10.02
477	3008a	|ValCAC|ValAAC|	GTPBP3	84705	NM_133644	CCGGGC	1028	558	0	0	0	0.5157682	0	0.03561092	-5.26
478	3008a	|ValCAC|ValAAC|	USP3	9960	NM_006537	CCGGGC	3814	3221	0	0	0	0.5157546	0.95	0.02477005	-13.19
479	3008a	|ValCAC|ValAAC|	UBE2V1	7335	NM_001282580	CCGGGC	828	645	0	0	0	0.5152659	0.06666667	0.00391099	-13.93
480	3008a	|ValCAC|ValAAC|	STEAP2	261729	NM_001244944	CCGGGC	5054	2220	1	0	0	0.5149829	0	0.002476039	-10.9
481	3008a	|ValCAC|ValAAC|	ZBTB20	26137	NM_001164346	CCGGGC	24505	6582	0	0	0	0.5146088	0.01666667	0.006389439	-11.3
482	3008a	|ValCAC|ValAAC|	MEIS3	56917	NM_001346148	CCGGGC	453	344	1	0	1	0.5140814	0.03333333	0.04597088	-7.67
483	3008a	|ValCAC|ValAAC|	CHST6	4166	NM_021615	CCGGGC	5517	4606	1	0	0	0.5132421	0	0.01082462	-9.85
484	3008a	|ValCAC|ValAAC|	ZBTB20	26137	NM_001164347	CCGGGC	24505	6582	0	0	0	0.5126352	0.01666667	0.006389439	-11.3
485	3008a	|ValCAC|ValAAC|	PLA2G16	11145	NM_001128203	CCGGGC	483	403	0	0	1	0.5113024	0	0.00515332	-9.34
486	3008a	|ValCAC|ValAAC|	AHNAK	79026	NM_001346446	CCGGGC	842	128	0	1	0	0.5112983	0	0.01421295	-15.46
487	3008a	|ValCAC|ValAAC|	UQCR11	10975	NM_006830	CCGGGC	1089	202	0	0	1	0.511015	0	0.02095418	-10.04
488	3008a	|ValCAC|ValAAC|	RIC3	79608	NM_001346691	CCGGGC	5078	4423	0	0	0	0.5108926	0	0.02872951	-12.05
489	3008a	|ValCAC|ValAAC|	C15orf62	643338	NM_001130448	CCGGGC	1426	655	0	1	0	0.5102228	0	0.0768632	-10.26
490	3008a	|ValCAC|ValAAC|	REXO4	57109	NM_001279351	CCGGGC	895	206	0	0	1	0.5101327	0	0.0570156	-14.09
491	3008a	|ValCAC|ValAAC|	6-Sep	23157	NM_145799	CCGGGC	3148	2103	1	1	0	0.5099342	0	0.05002281	-17.31
492	3008a	|ValCAC|ValAAC|	DPF3	8110	NM_012074	CCGGGC	2975	547	1	1	0	0.5096342	0	0.04637125	-17.67
493	3008a	|ValCAC|ValAAC|	SPHKAP	80309	NM_030623	CCGGGC	1763	454	0	0	1	0.5091603	0	0.003132037	-10.64
494	3008a	|ValCAC|ValAAC|	SPHKAP	80309	NM_001142644	CCGGGC	1763	454	0	0	1	0.5089165	0	0.003132037	-10.64
495	3008a	|ValCAC|ValAAC|	CRX	1406	NM_000554	CCGGGC	3363	592	0	0	0	0.5087385	0	0.01310715	-8.62
496	3008a	|ValCAC|ValAAC|	ZBTB20	26137	NM_001164342	CCGGGC	24505	6582	0	0	0	0.508708	0.01666667	0.006389439	-11.3
497	3008a	|ValCAC|ValAAC|	FANCC	2176	NM_000136	CCGGGC	2653	250	1	0	0	0.5086596	0	0.01087795	-17.13
498	3008a	|ValCAC|ValAAC|	TBC1D15	64786	NM_001146214	CCGGGC	3645	1444	0	0	0	0.5086564	0.2	0.01715855	-12.1
499	3008a	|ValCAC|ValAAC|	ARHGEF4	50649	NM_015320	CCGGGC	1064	538	1	0	1	0.5079614	0.1333333	0.02666826	-13.28
500	3008a	|ValCAC|ValAAC|	GTPBP3	84705	NM_001195422	CCGGGC	1028	558	0	0	0	0.5065116	0	0.03561092	-5.26
501	3008a	|ValCAC|ValAAC|	NFIB	4781	NM_001282787	CCGGGC	6354	6126	0	1	0	0.5062453	1	0.03093195	-6.47
502	3008a	|ValCAC|ValAAC|	TWIST2	117581	NM_057179	CCGGGC	509	443	1	1	0	0.5062375	0	0.009404919	-17.5
503	3008a	|ValCAC|ValAAC|	PTGIS	5740	NM_000961	CCGGGC	4046	3499	0	0	0	0.5057058	0	0.01287491	-6.46
504	3008a	|ValCAC|ValAAC|	NSL1	25936	NM_001297736	CCGGGC	12255	8432	1	0	0	0.5055835	0	0.02412507	-10.76
505	3008a	|ValCAC|ValAAC|	NSL1	25936	NM_015471	CCGGGC	12255	8432	1	0	0	0.5054179	0	0.02412507	-10.76
506	3008a	|ValCAC|ValAAC|	FANCC	2176	NM_001243743	CCGGGC	2653	250	1	0	0	0.5047392	0	0.01087795	-17.13
507	3008a	|ValCAC|ValAAC|	LPIN2	9663	NM_014646	CCGGGC	3299	2786	0	0	1	0.5032056	0	0.07029679	-13.61
508	3008a	|ValCAC|ValAAC|	PLA2G2F	64600	NM_022819	CCGGGC	1985	1494	1	0	1	0.5026712	0	0.1923119	-17.79
509	3008a	|ValCAC|ValAAC|	C1QTNF1	114897	NM_153372	CCGGGC	1700	1616	0	0	1	0.5025775	0	0.1902417	-10.94
510	3008a	|ValCAC|ValAAC|	NSL1	25936	NM_001042549	CCGGGC	12544	8721	1	0	0	0.5022274	0	0.02473111	-10.76
511	3008a	|ValCAC|ValAAC|	NSL1	25936	NM_001297737	CCGGGC	12514	8691	1	0	0	0.5020263	0	0.02465874	-10.76
512	3008a	|ValCAC|ValAAC|	VPS26C	10311	NM_001331018	CCGGGC	2124	700	0	0	0	0.501377	0	0.02515756	-8.04
513	3008a	|ValCAC|ValAAC|	NFIB	4781	NM_001190738	CCGGGC	6466	6238	0	1	0	0.5010361	1	0.0325441	-6.47
514	3008a	|ValCAC|ValAAC|	VPS26C	10311	NM_001331021	CCGGGC	2124	700	0	0	0	0.5009227	0	0.02515756	-8.04
515	3008a	|ValCAC|ValAAC|	VPS26C	10311	NM_001331022	CCGGGC	2124	700	0	0	0	0.5007982	0	0.02515756	-8.04
516	3008a	|ValCAC|ValAAC|	RASAL1	8437	NM_001301202	CCGGGC	1110	17	0	0	1	0.5002005	0	0.0177573	-10.02
