# Supplementary material for: Transfer RNA-derived small RNAs and their potential roles in the therapeutic heterogeneity of sacubitril/valsartan in heart failure patients after acute myocardial infarction
Source: Front Cardiovasc Med. 2022 Sep 29;9:961700. doi: 10.3389/fcvm.2022.961700 (PMC9558900; doi:10.3389/fcvm.2022.961700)
Supplement: Supplementary Data 2 — The target mRNAs of three differentially expressed tsRNAs. [file Data_Sheet_2.zip › Supplementary data 2/human-tRF-3030a-SVM-high-2022-03-26-data.csv]

	tRNA	Alias	gene	ENTREZID	transcripts	seed	length	start	match_8	match_1	position_1_A	positive_probablity	seed_conservative_score	FDR	MFE
1	3030a	|TyrGTA|	CACNB2	783	NM_201570	TCCGGC	2035	973	1	1	1	0.9367741	0.3166667	0.01153248	-18.44
2	3030a	|TyrGTA|	CACNB2	783	NM_201590	TCCGGC	2035	973	1	1	1	0.9361683	0.3166667	0.01153248	-18.44
3	3030a	|TyrGTA|	CACNB2	783	NM_001330060	TCCGGC	2035	973	1	1	1	0.9355415	0.3166667	0.01153248	-18.44
4	3030a	|TyrGTA|	CACNB2	783	NM_000724	TCCGGC	2035	973	1	1	1	0.9353675	0.3166667	0.01153248	-18.44
5	3030a	|TyrGTA|	LRRC27	80313	NM_030626	TCCGGC	6264	4257	0	1	1	0.9283114	0	0.01432206	-12.65
6	3030a	|TyrGTA|	LRRC27	80313	NM_001143757	TCCGGC	6264	4257	0	1	1	0.9256758	0	0.01432206	-12.65
7	3030a	|TyrGTA|	TNIP2	79155	NM_001161527	TCCGGC	597	529	1	1	1	0.9157991	0	0.01999882	-13.61
8	3030a	|TyrGTA|	HECW1	23072	NM_015052	TCCGGC	1413	599	1	1	1	0.9031912	0.9833333	0.006419018	-15.1
9	3030a	|TyrGTA|	RPF2	84154	NM_001289111	TCCGGC	2681	885	1	1	1	0.8932152	0	0.005592937	-13.01
10	3030a	|TyrGTA|	CACNB2	783	NM_001167945	TCCGGC	2035	973	1	1	1	0.8848277	0.3166667	0.01153248	-18.44
11	3030a	|TyrGTA|	CACNB2	783	NM_201572	TCCGGC	2035	973	1	1	1	0.884766	0.3166667	0.01153248	-18.44
12	3030a	|TyrGTA|	CACNB2	783	NM_201571	TCCGGC	2035	973	1	1	1	0.8846599	0.3166667	0.01153248	-18.44
13	3030a	|TyrGTA|	TNIP2	79155	NM_001292016	TCCGGC	597	529	1	1	1	0.8779728	0	0.01999882	-13.61
14	3030a	|TyrGTA|	TNIP2	79155	NM_024309	TCCGGC	597	529	1	1	1	0.8777003	0	0.01999882	-13.61
15	3030a	|TyrGTA|	HECW1	23072	NM_001287059	TCCGGC	1413	599	1	1	1	0.8767803	0.9833333	0.006419018	-15.1
16	3030a	|TyrGTA|	CACNB2	783	NM_201593	TCCGGC	2035	973	1	1	1	0.8595224	0.3166667	0.01153248	-18.44
17	3030a	|TyrGTA|	CACNB2	783	NM_201597	TCCGGC	2035	973	1	1	1	0.85945	0.3166667	0.01153248	-18.44
18	3030a	|TyrGTA|	CACNB2	783	NM_201596	TCCGGC	2035	973	1	1	1	0.8593253	0.3166667	0.01153248	-18.44
19	3030a	|TyrGTA|	MAFF	23764	NM_001161573	TCCGGC	1633	1188	1	0	0	0.8494206	0.3666667	0.05172904	-12.41
20	3030a	|TyrGTA|	MAFF	23764	NM_012323	TCCGGC	1633	1188	1	0	0	0.8486935	0.3666667	0.05172904	-12.41
21	3030a	|TyrGTA|	MAFF	23764	NM_001161574	TCCGGC	1633	1188	1	0	0	0.8485697	0.3666667	0.05172904	-12.41
22	3030a	|TyrGTA|	MAFF	23764	NM_001161572	TCCGGC	1633	1188	1	0	0	0.8485134	0.3666667	0.05172904	-12.41
23	3030a	|TyrGTA|	TEF	7008	NM_001145398	TCCGGC	3368	1926	0	1	1	0.8480738	1	0.03880349	-11.89
24	3030a	|TyrGTA|	RPF2	84154	NM_032194	TCCGGC	2681	885	1	1	1	0.8304987	0	0.005592937	-13.01
25	3030a	|TyrGTA|	TEF	7008	NM_003216	TCCGGC	3368	1926	0	1	1	0.8248719	1	0.03880349	-11.89
26	3030a	|TyrGTA|	TRIM40	135644	NM_001286633	TCCGGC	923	787	1	0	0	0.8094348	0	0.006333825	-13.54
27	3030a	|TyrGTA|	TRIM40	135644	NM_138700	TCCGGC	923	787	1	0	0	0.8081348	0	0.006333825	-13.54
28	3030a	|TyrGTA|	BMF	90427	NM_033503	TCCGGC	3897	941	0	1	1	0.7957889	0	0.07674927	-10.09
29	3030a	|TyrGTA|	THSD4	79875	NM_024817	TCCGGC	6009	4092	0	1	1	0.7946609	0	0.1077832	-10.62
30	3030a	|TyrGTA|	THSD4	79875	NM_001286429	TCCGGC	6009	4092	0	1	1	0.7941841	0	0.1077832	-10.62
31	3030a	|TyrGTA|	AKR1C2	1646	NM_001321027	TCCGGC	2221	148	0	1	1	0.7866969	0	0.01467673	-15.5
32	3030a	|TyrGTA|	AKR1C2	1646	NM_205845	TCCGGC	2221	148	0	1	1	0.7865834	0	0.01467673	-15.5
33	3030a	|TyrGTA|	AKR1C2	1646	NM_001354	TCCGGC	2221	148	0	1	1	0.7857654	0	0.01467673	-15.5
34	3030a	|TyrGTA|	NUDT16L1	84309	NM_032349	TCCGGC	680	33	0	1	1	0.7782901	0	0.01776242	-15.57
35	3030a	|TyrGTA|	ADAMTS10	81794	NM_001282352	TCCGGC	653	115	1	1	1	0.7683044	0.01666667	0.04017052	-16.16
36	3030a	|TyrGTA|	ADAMTS10	81794	NM_030957	TCCGGC	653	115	1	1	1	0.7596194	0.01666667	0.04017052	-16.16
37	3030a	|TyrGTA|	KSR2	283455	NM_173598	TCCGGC	14187	7079	0	0	0	0.7581582	0	0.2081076	-9.82
38	3030a	|TyrGTA|	AFF3	3899	NM_002285	TCCGGC	4221	584	0	1	1	0.7509534	0.5	0.02906463	-13.94
39	3030a	|TyrGTA|	AP2A2	161	NM_012305	TCCGGC	1620	590	0	0	0	0.747146	0	0.082395	-11.14
40	3030a	|TyrGTA|	AP2A2	161	NM_001242837	TCCGGC	1620	590	0	0	0	0.7471412	0	0.082395	-11.14
41	3030a	|TyrGTA|	KLHDC10	23008	NM_014997	TCCGGC	4974	2939	0	0	0	0.7445627	0.4166667	0.03371625	-12.12
42	3030a	|TyrGTA|	DMD	1756	NM_004012	TCCGGC	2691	852	1	1	1	0.7440424	0.4833333	0.01021533	-16.75
43	3030a	|TyrGTA|	HPCAL4	51440	NM_001282396	TCCGGC	3888	1445	0	1	1	0.7405409	1	0.02345205	-14.43
44	3030a	|TyrGTA|	SLC6A1	6529	NM_003042	TCCGGC	2283	650	0	1	1	0.7397168	0	0.05717144	-13.73
45	3030a	|TyrGTA|	SPATS2L	26010	NM_001282743	TCCGGC	4232	1137	0	1	1	0.7395656	0	0.05025238	-12.04
46	3030a	|TyrGTA|	SPATS2L	26010	NM_001282744	TCCGGC	4232	1137	0	1	1	0.7393082	0	0.05025238	-12.04
47	3030a	|TyrGTA|	PDE6H	5149	NM_006205	TCCGGC	389	69	0	0	0	0.7383422	0	0.000256121	-10.89
48	3030a	|TyrGTA|	HPCAL4	51440	NM_001282397	TCCGGC	3888	1445	0	1	1	0.7361743	1	0.02345205	-14.43
49	3030a	|TyrGTA|	PIGS	94005	NM_033198	TCCGGC	832	82	0	1	1	0.735191	0	0.005748911	-11.77
50	3030a	|TyrGTA|	SPATS2L	26010	NM_001282735	TCCGGC	4232	1137	0	1	1	0.7347544	0	0.05025238	-12.04
51	3030a	|TyrGTA|	HPCAL4	51440	NM_016257	TCCGGC	3888	1445	0	1	1	0.7343703	1	0.02345205	-14.43
52	3030a	|TyrGTA|	DMD	1756	NM_004020	TCCGGC	2691	852	1	1	1	0.7309624	0.4833333	0.01021533	-16.75
53	3030a	|TyrGTA|	DMD	1756	NM_004013	TCCGGC	2691	852	1	1	1	0.7300018	0.4833333	0.01021533	-16.75
54	3030a	|TyrGTA|	DMD	1756	NM_004023	TCCGGC	2605	766	1	1	1	0.7286382	0.4833333	0.009467258	-16.75
55	3030a	|TyrGTA|	SPATS2L	26010	NM_015535	TCCGGC	4232	1137	0	1	1	0.727914	0	0.05025238	-12.04
56	3030a	|TyrGTA|	DMD	1756	NM_004022	TCCGGC	2605	766	1	1	1	0.7277938	0.4833333	0.009467258	-16.75
57	3030a	|TyrGTA|	DMD	1756	NM_004021	TCCGGC	2605	766	1	1	1	0.7276799	0.4833333	0.009467258	-16.75
58	3030a	|TyrGTA|	USPL1	10208	NM_001321534	TCCGGC	1414	1114	1	1	1	0.7272101	0.03333333	0.02137221	-11.84
59	3030a	|TyrGTA|	CECR2	27443	NM_001290046	TCCGGC	5316	622	1	0	0	0.7243871	0.7166667	0.07436194	-12.72
60	3030a	|TyrGTA|	DMD	1756	NM_004011	TCCGGC	2691	852	1	1	1	0.7237947	0.4833333	0.01021533	-16.75
61	3030a	|TyrGTA|	SPATS2L	26010	NM_001100424	TCCGGC	4232	1137	0	1	1	0.7228176	0	0.05025238	-12.04
62	3030a	|TyrGTA|	SPATS2L	26010	NM_001100422	TCCGGC	4232	1137	0	1	1	0.7223044	0	0.05025238	-12.04
63	3030a	|TyrGTA|	DMD	1756	NM_004006	TCCGGC	2691	852	1	1	1	0.7200481	0.4833333	0.01021533	-16.75
64	3030a	|TyrGTA|	GPR173	54328	NM_018969	TCCGGC	2872	1433	0	1	1	0.7199595	0.03333333	0.03626727	-10.2
65	3030a	|TyrGTA|	BMF	90427	NM_001003943	TCCGGC	3901	945	0	1	1	0.7188201	0	0.07672778	-10.09
66	3030a	|TyrGTA|	KMT2A	4297	NM_005933	TCCGGC	4652	3212	0	1	1	0.7178932	1	0.0460145	-16.06
67	3030a	|TyrGTA|	KMT2A	4297	NM_001197104	TCCGGC	4652	3212	0	1	1	0.7178591	1	0.0460145	-16.06
68	3030a	|TyrGTA|	CERS3	204219	NM_001290342	TCCGGC	2318	1606	1	1	1	0.7132154	0	0.02666758	-16.66
69	3030a	|TyrGTA|	BMF	90427	NM_001003940	TCCGGC	3897	941	0	1	1	0.7110107	0	0.07674927	-10.09
70	3030a	|TyrGTA|	DMD	1756	NM_004010	TCCGGC	2691	852	1	1	1	0.7094635	0.4833333	0.01021533	-16.75
71	3030a	|TyrGTA|	MLLT1	4298	NM_005934	TCCGGC	2661	2416	0	1	1	0.7089207	0.25	0.08475024	-11.56
72	3030a	|TyrGTA|	SNRPA	6626	NM_004596	TCCGGC	225	182	0	1	1	0.7085487	0.6	0.005099246	-10.21
73	3030a	|TyrGTA|	DMD	1756	NM_004014	TCCGGC	2691	852	1	1	1	0.7076764	0.4833333	0.01021533	-16.75
74	3030a	|TyrGTA|	AFF3	3899	NM_001025108	TCCGGC	4221	584	0	1	1	0.7073441	0.5	0.02906463	-13.94
75	3030a	|TyrGTA|	ADAMTS2	9509	NM_014244	TCCGGC	3016	2394	1	0	0	0.7059824	0	0.08299979	-19.38
76	3030a	|TyrGTA|	PKN1	5585	NM_213560	TCCGGC	83	70	0	0	0	0.7053916	0	0.004708316	-14
77	3030a	|TyrGTA|	CERS3	204219	NM_178842	TCCGGC	2318	1606	1	1	1	0.7049671	0	0.02666758	-16.66
78	3030a	|TyrGTA|	CERS3	204219	NM_001290343	TCCGGC	2318	1606	1	1	1	0.7040314	0	0.02666758	-16.66
79	3030a	|TyrGTA|	DMD	1756	NM_000109	TCCGGC	2691	852	1	1	1	0.7023579	0.4833333	0.01021533	-16.75
80	3030a	|TyrGTA|	DMD	1756	NM_004009	TCCGGC	2691	852	1	1	1	0.697915	0.4833333	0.01021533	-16.75
81	3030a	|TyrGTA|	USPL1	10208	NM_001321532	TCCGGC	1414	1114	1	1	1	0.6961165	0.03333333	0.02137221	-11.84
82	3030a	|TyrGTA|	KLF14	136259	NM_138693	TCCGGC	507	171	0	1	1	0.6958665	0	0.007894427	-13.06
83	3030a	|TyrGTA|	XYLT1	64131	NM_022166	TCCGGC	6371	3978	1	1	1	0.695353	0	0.1065797	-12.77
84	3030a	|TyrGTA|	CERS3	204219	NM_001290341	TCCGGC	2318	1606	1	1	1	0.6922186	0	0.02666758	-16.66
85	3030a	|TyrGTA|	ADCY1	107	NM_021116	TCCGGC	9121	2449	1	0	0	0.6875528	0	0.2857985	-13
86	3030a	|TyrGTA|	DENND3	22898	NM_014957	TCCGGC	1569	1033	1	0	0	0.6851788	0	0.05180612	-18.72
87	3030a	|TyrGTA|	LIMD1	8994	NM_014240	TCCGGC	4204	2557	0	0	0	0.6847317	0	0.0761344	-11.66
88	3030a	|TyrGTA|	RAPH1	65059	NM_001329728	TCCGGC	1130	922	1	0	0	0.6838174	0	0.00637234	-13.34
89	3030a	|TyrGTA|	NUDT16L1	84309	NM_001193452	TCCGGC	807	160	0	1	1	0.681952	0	0.0245498	-15.25
90	3030a	|TyrGTA|	USPL1	10208	NM_001321533	TCCGGC	1414	1114	1	1	1	0.6808201	0.03333333	0.02137221	-11.84
91	3030a	|TyrGTA|	ARHGAP32	9743	NM_014715	TCCGGC	3847	2547	1	0	0	0.6791746	0.4833333	0.02250138	-9.03
92	3030a	|TyrGTA|	KLF7	8609	NM_001270943	TCCGGC	7076	2227	0	0	0	0.6784558	0.7833333	0.09633275	-12.83
93	3030a	|TyrGTA|	GRM1	2911	NM_001278065	TCCGGC	3751	1838	0	1	1	0.6717328	0	0.1063414	-10.82
94	3030a	|TyrGTA|	KLF7	8609	NM_003709	TCCGGC	7076	2227	0	0	0	0.6696239	0.7833333	0.09633275	-12.83
95	3030a	|TyrGTA|	ITK	3702	NM_005546	TCCGGC	2421	588	0	0	0	0.6687779	0.3333333	0.01462773	-12.97
96	3030a	|TyrGTA|	ACKR2	1238	NM_001296	TCCGGC	1626	1550	0	1	1	0.6685732	0.01666667	0.02252813	-10.79
97	3030a	|TyrGTA|	GRM1	2911	NM_001278066	TCCGGC	3716	1803	0	1	1	0.6672563	0	0.1076928	-10.82
98	3030a	|TyrGTA|	TSPAN14	81619	NM_001128309	TCCGGC	4659	1489	0	0	0	0.6670927	0.06666667	0.03670342	-10.79
99	3030a	|TyrGTA|	TSPAN14	81619	NM_030927	TCCGGC	4659	1489	0	0	0	0.6663411	0.06666667	0.03670342	-10.79
100	3030a	|TyrGTA|	PPP1R17	10842	NM_001145123	TCCGGC	1172	1147	0	1	1	0.6652013	0.1666667	0.006396629	-13.09
101	3030a	|TyrGTA|	PPP1R17	10842	NM_006658	TCCGGC	1172	1147	0	1	1	0.6649273	0.1666667	0.006396629	-13.09
102	3030a	|TyrGTA|	PTPN7	5778	NM_080588	TCCGGC	1593	171	0	0	0	0.6642002	0	0.02068615	-10.46
103	3030a	|TyrGTA|	SFMBT2	57713	NM_001018039	TCCGGC	5146	1054	1	0	0	0.6634998	0	0.09791259	-14.43
104	3030a	|TyrGTA|	KLF7	8609	NM_001270944	TCCGGC	7076	2227	0	0	0	0.6625088	0.7833333	0.09633275	-12.83
105	3030a	|TyrGTA|	PKN1	5585	NM_002741	TCCGGC	83	70	0	0	0	0.6624241	0	0.004708316	-14
106	3030a	|TyrGTA|	GRM1	2911	NM_001278067	TCCGGC	3625	1712	0	1	1	0.660453	0	0.1037407	-10.82
107	3030a	|TyrGTA|	ZNF589	51385	NM_016089	TCCGGC	2204	686	0	1	1	0.6585352	0	0.01086855	-12.26
108	3030a	|TyrGTA|	PTPN7	5778	NM_001199797	TCCGGC	1593	171	0	0	0	0.6576329	0	0.02068615	-10.46
109	3030a	|TyrGTA|	RAPH1	65059	NM_203365	TCCGGC	609	401	1	0	0	0.6565642	0	0.003164524	-13.34
110	3030a	|TyrGTA|	PDPR	55066	NM_001322119	TCCGGC	5658	1083	0	1	1	0.6544184	0	0.06170846	-9.6
111	3030a	|TyrGTA|	SFMBT2	57713	NM_001029880	TCCGGC	5146	1054	1	0	0	0.6450177	0	0.09791259	-14.43
112	3030a	|TyrGTA|	RNF43	54894	NM_001305544	TCCGGC	2443	2152	1	1	1	0.6442099	0	0.05730672	-13.03
113	3030a	|TyrGTA|	RNF43	54894	NM_017763	TCCGGC	2443	2152	1	1	1	0.6442069	0	0.05730672	-13.03
114	3030a	|TyrGTA|	PTPN7	5778	NM_002832	TCCGGC	1593	171	0	0	0	0.6418408	0	0.02068615	-10.46
115	3030a	|TyrGTA|	TRIM62	55223	NM_001330483	TCCGGC	1775	1577	1	1	1	0.6406429	0	0.02087105	-10.66
116	3030a	|TyrGTA|	KLF7	8609	NM_001270942	TCCGGC	7090	2241	0	0	0	0.6403862	0.7833333	0.09614489	-12.83
117	3030a	|TyrGTA|	AK2	204	NM_001319139	TCCGGC	2889	2338	0	1	1	0.6403362	0	0.01970109	-10.68
118	3030a	|TyrGTA|	MAF	4094	NM_001031804	TCCGGC	4933	2659	1	0	0	0.6373749	0	0.03917327	-11.65
119	3030a	|TyrGTA|	ZNF333	84449	NM_032433	TCCGGC	1635	1120	0	1	1	0.6372424	0.2333333	0.009927904	-11.15
120	3030a	|TyrGTA|	MEOX1	4222	NM_001040002	TCCGGC	1521	256	0	0	0	0.6361167	0	0.02753613	-16.71
121	3030a	|TyrGTA|	RNF43	54894	NM_001305545	TCCGGC	2443	2152	1	1	1	0.6357142	0	0.05730672	-13.03
122	3030a	|TyrGTA|	BMF	90427	NM_001003942	TCCGGC	3897	941	0	1	1	0.6351646	0	0.07674927	-10.09
123	3030a	|TyrGTA|	MEOX1	4222	NM_004527	TCCGGC	1521	256	0	0	0	0.6304228	0	0.02753613	-16.71
124	3030a	|TyrGTA|	MEOX1	4222	NM_013999	TCCGGC	1558	293	0	0	0	0.6298483	0	0.02738393	-16.71
125	3030a	|TyrGTA|	SCN5A	6331	NM_001099405	TCCGGC	2259	438	1	1	1	0.628616	0	0.006431482	-12.28
126	3030a	|TyrGTA|	SCN5A	6331	NM_000335	TCCGGC	2259	438	1	1	1	0.628425	0	0.006431482	-12.28
127	3030a	|TyrGTA|	SCN5A	6331	NM_001099404	TCCGGC	2259	438	1	1	1	0.6284137	0	0.006431482	-12.28
128	3030a	|TyrGTA|	SCN5A	6331	NM_198056	TCCGGC	2259	438	1	1	1	0.6284137	0	0.006431482	-12.28
129	3030a	|TyrGTA|	SCN5A	6331	NM_001160161	TCCGGC	2259	438	1	1	1	0.6279191	0	0.006431482	-12.28
130	3030a	|TyrGTA|	SCN5A	6331	NM_001160160	TCCGGC	2259	438	1	1	1	0.6276836	0	0.006431482	-12.28
131	3030a	|TyrGTA|	CAMSAP1	157922	NM_015447	TCCGGC	2822	1239	0	1	1	0.6269731	0	0.04428845	-9.71
132	3030a	|TyrGTA|	WDR1	9948	NM_005112	TCCGGC	1039	453	1	1	1	0.6266376	0	0.01977933	-10.73
133	3030a	|TyrGTA|	WDR1	9948	NM_017491	TCCGGC	1039	453	1	1	1	0.625699	0	0.01977933	-10.73
134	3030a	|TyrGTA|	ABCC6	368	NM_001171	TCCGGC	568	172	1	1	1	0.624653	0	0.01579865	-13.92
135	3030a	|TyrGTA|	PCSK6	5046	NM_001291309	TCCGGC	1330	553	0	0	0	0.6236943	0.35	0.02399111	-8.26
136	3030a	|TyrGTA|	PCSK6	5046	NM_138319	TCCGGC	1330	553	0	0	0	0.6232045	0.35	0.02399111	-8.26
137	3030a	|TyrGTA|	PCSK6	5046	NM_002570	TCCGGC	1330	553	0	0	0	0.6230997	0.35	0.02399111	-8.26
138	3030a	|TyrGTA|	PDPR	55066	NM_017990	TCCGGC	5658	1083	0	1	1	0.6194311	0	0.06170846	-9.6
139	3030a	|TyrGTA|	PDPR	55066	NM_001322117	TCCGGC	5658	1083	0	1	1	0.6158392	0	0.06170846	-9.6
140	3030a	|TyrGTA|	PTGFRN	5738	NM_020440	TCCGGC	3391	1669	0	0	0	0.6155068	0.2	0.06232052	-14.74
141	3030a	|TyrGTA|	SPATS2L	26010	NM_001100423	TCCGGC	4232	1137	0	1	1	0.6140706	0	0.05025238	-12.04
142	3030a	|TyrGTA|	ST8SIA4	7903	NM_005668	TCCGGC	4912	2673	1	0	0	0.6129929	0	0.02259948	-11.3
143	3030a	|TyrGTA|	CECR2	27443	NM_001290047	TCCGGC	5316	622	1	0	0	0.6071727	0.7166667	0.07436194	-12.72
144	3030a	|TyrGTA|	PDPR	55066	NM_001322118	TCCGGC	5658	1083	0	1	1	0.6063353	0	0.06170846	-9.6
145	3030a	|TyrGTA|	CHD2	1106	NM_001271	TCCGGC	3302	2737	1	0	0	0.6047791	0	0.04140446	-22.65
146	3030a	|TyrGTA|	NAT8L	339983	NM_178557	TCCGGC	4962	3899	1	0	0	0.6047531	0	0.3905514	-16.14
147	3030a	|TyrGTA|	ARHGAP32	9743	NM_001142685	TCCGGC	3847	2547	1	0	0	0.6004913	0.4833333	0.02250138	-9.03
148	3030a	|TyrGTA|	FAAP100	80233	NM_025161	TCCGGC	934	646	0	1	1	0.5950275	0	0.05692464	-9.52
149	3030a	|TyrGTA|	MYOZ3	91977	NM_133371	TCCGGC	2493	1758	1	0	0	0.5940803	0	0.03556011	-9.98
150	3030a	|TyrGTA|	XPNPEP2	7512	NM_003399	TCCGGC	1064	640	1	1	1	0.5904883	0	0.01667183	-12.47
151	3030a	|TyrGTA|	AK2	204	NM_001319142	TCCGGC	2889	2338	0	1	1	0.5901832	0	0.01970109	-10.68
152	3030a	|TyrGTA|	AK2	204	NM_001199199	TCCGGC	2889	2338	0	1	1	0.5898693	0	0.01970109	-10.68
153	3030a	|TyrGTA|	AK2	204	NM_013411	TCCGGC	2889	2338	0	1	1	0.5897953	0	0.01970109	-10.68
154	3030a	|TyrGTA|	SH2D4A	63898	NM_001174159	TCCGGC	1576	1010	1	1	1	0.5894929	0	0.01936392	-11.24
155	3030a	|TyrGTA|	ATAT1	79969	NM_001190724	TCCGGC	1664	1536	1	0	0	0.588804	1	0.01740407	-12.79
156	3030a	|TyrGTA|	AK2	204	NM_001319141	TCCGGC	2938	2387	0	1	1	0.5886076	0	0.01965734	-10.68
157	3030a	|TyrGTA|	ZDHHC18	84243	NM_032283	TCCGGC	1877	1509	0	1	1	0.5839312	0.1666667	0.02569683	-14
158	3030a	|TyrGTA|	CLCN7	1186	NM_001114331	TCCGGC	1698	1589	0	1	1	0.5835084	0	0.1545272	-13.84
159	3030a	|TyrGTA|	CLCN7	1186	NM_001287	TCCGGC	1698	1589	0	1	1	0.5832888	0	0.1545272	-13.84
160	3030a	|TyrGTA|	CCL25	6370	NM_001201359	TCCGGC	438	37	0	0	0	0.582055	0	0.01318945	-9.04
161	3030a	|TyrGTA|	CCL25	6370	NM_005624	TCCGGC	438	37	0	0	0	0.5820471	0	0.01318945	-9.04
162	3030a	|TyrGTA|	DDR1	780	NM_001202521	TCCGGC	1719	480	1	1	1	0.5805286	1	0.01410599	-12.81
163	3030a	|TyrGTA|	MYOZ3	91977	NM_001122853	TCCGGC	2493	1758	1	0	0	0.578139	0	0.03556011	-9.98
164	3030a	|TyrGTA|	TRIM62	55223	NM_018207	TCCGGC	1775	1577	1	1	1	0.5776298	0	0.02087105	-10.66
165	3030a	|TyrGTA|	DMD	1756	NM_004017	TCCGGC	2691	852	1	1	1	0.5725473	0.4833333	0.01021533	-16.75
166	3030a	|TyrGTA|	DMD	1756	NM_004015	TCCGGC	2691	852	1	1	1	0.5724127	0.4833333	0.01021533	-16.75
167	3030a	|TyrGTA|	SH2D4A	63898	NM_022071	TCCGGC	1576	1010	1	1	1	0.5721383	0	0.01936392	-11.24
168	3030a	|TyrGTA|	RIPPLY1	92129	NM_001171706	TCCGGC	686	165	1	1	1	0.5718733	0	0.00773735	-9.69
169	3030a	|TyrGTA|	RIPPLY1	92129	NM_138382	TCCGGC	686	165	1	1	1	0.5714423	0	0.00773735	-9.69
170	3030a	|TyrGTA|	MAPRE3	22924	NM_001303050	TCCGGC	871	156	0	1	1	0.5709118	0.9333333	0.01963005	-14.38
171	3030a	|TyrGTA|	DMD	1756	NM_004018	TCCGGC	2605	766	1	1	1	0.5679335	0.4833333	0.009467258	-16.75
172	3030a	|TyrGTA|	GRM1	2911	NM_001278064	TCCGGC	2802	889	0	1	1	0.5678791	0	0.02148879	-10.82
173	3030a	|TyrGTA|	DMD	1756	NM_004016	TCCGGC	2605	766	1	1	1	0.5677996	0.4833333	0.009467258	-16.75
174	3030a	|TyrGTA|	ANKRD33B	651746	NM_001164440	TCCGGC	7703	571	0	0	0	0.5670947	0	0.09895787	-7.04
175	3030a	|TyrGTA|	CEP41	95681	NM_001257159	TCCGGC	5120	1070	0	1	1	0.5644132	1	0.01312687	-7.54
176	3030a	|TyrGTA|	CEP41	95681	NM_001257158	TCCGGC	5120	1070	0	1	1	0.5642983	1	0.01312687	-7.54
177	3030a	|TyrGTA|	CEP41	95681	NM_018718	TCCGGC	5120	1070	0	1	1	0.5637787	1	0.01312687	-7.54
178	3030a	|TyrGTA|	CYB561	1534	NM_001017917	TCCGGC	2098	1883	1	1	1	0.5633198	0.01666667	0.06640054	-8.63
179	3030a	|TyrGTA|	MAEA	10296	NM_001297433	TCCGGC	979	744	0	0	0	0.5600172	0.5666667	0.06359737	-11.41
180	3030a	|TyrGTA|	SLC6A20	54716	NM_022405	TCCGGC	3529	2361	0	0	0	0.557624	0	0.04940952	-14.31
181	3030a	|TyrGTA|	SLC6A20	54716	NM_020208	TCCGGC	3529	2361	0	0	0	0.5573409	0	0.04940952	-14.31
182	3030a	|TyrGTA|	GINS4	84296	NM_032336	TCCGGC	2959	1421	0	1	1	0.5568472	0	0.06595555	-13.33
183	3030a	|TyrGTA|	KIAA0930	23313	NM_015264	TCCGGC	4934	2440	0	0	0	0.5565414	0	0.2286929	-13.07
184	3030a	|TyrGTA|	SGPP2	130367	NM_001320834	TCCGGC	3724	2420	1	0	0	0.5563471	0	0.01482396	-8.93
185	3030a	|TyrGTA|	NEDD4L	23327	NM_001144966	TCCGGC	5271	2790	0	0	0	0.5562896	0	0.05317955	-10.69
186	3030a	|TyrGTA|	IQSEC1	9922	NM_001330619	TCCGGC	4173	15	0	0	0	0.5557881	1	0.04235135	-15.42
187	3030a	|TyrGTA|	CDS2	8760	NM_003818	TCCGGC	7653	5608	0	0	0	0.5548421	0	0.09748727	-14.31
188	3030a	|TyrGTA|	EIF4B	1975	NM_001330654	TCCGGC	1992	764	1	1	1	0.5542248	0.9	0.01153517	-18.83
189	3030a	|TyrGTA|	ATAT1	79969	NM_001254952	TCCGGC	1117	989	1	0	0	0.5539003	1	0.00688826	-12.79
190	3030a	|TyrGTA|	EIF4B	1975	NM_001417	TCCGGC	1992	764	1	1	1	0.5537599	0.9	0.01153517	-18.83
191	3030a	|TyrGTA|	EIF4B	1975	NM_001300821	TCCGGC	1992	764	1	1	1	0.5537002	0.9	0.01153517	-18.83
192	3030a	|TyrGTA|	ATAT1	79969	NM_024909	TCCGGC	1117	989	1	0	0	0.5536567	1	0.00688826	-12.79
193	3030a	|TyrGTA|	TBC1D22A	25771	NM_001284305	TCCGGC	2073	371	0	1	1	0.551637	0.3166667	0.140397	-13.91
194	3030a	|TyrGTA|	KIAA0355	9710	NM_014686	TCCGGC	2611	726	0	0	0	0.5515538	0	0.0383714	-12.08
195	3030a	|TyrGTA|	ZNHIT1	10467	NM_006349	TCCGGC	232	226	0	1	1	0.5479828	0	0.01029603	-14.85
196	3030a	|TyrGTA|	BIN2	51411	NM_001290007	TCCGGC	461	413	1	1	1	0.5451872	0.03333333	0.007210021	-13.2
197	3030a	|TyrGTA|	KAZN	23254	NM_201628	TCCGGC	3413	2790	1	0	0	0.5412466	0	0.1246861	-17.48
198	3030a	|TyrGTA|	BIN2	51411	NM_001290009	TCCGGC	461	413	1	1	1	0.5409968	0.03333333	0.007210021	-13.2
199	3030a	|TyrGTA|	AK9	221264	NM_001329602	TCCGGC	1215	700	0	0	0	0.5398654	0	0.00515332	-12.03
200	3030a	|TyrGTA|	NCOA5	57727	NM_001348151	TCCGGC	1857	171	0	1	1	0.5386704	0.3	0.01713346	-7.21
201	3030a	|TyrGTA|	AK9	221264	NM_001329603	TCCGGC	1215	700	0	0	0	0.5383307	0	0.00515332	-12.03
202	3030a	|TyrGTA|	RRP15	51018	NM_016052	TCCGGC	6892	4965	0	0	0	0.5369541	0	0.02597504	-11
203	3030a	|TyrGTA|	MYEOV	26579	NM_001293294	TCCGGC	895	841	0	0	0	0.5366815	0.9833333	0.01355071	-9.5
204	3030a	|TyrGTA|	NYX	60506	NM_022567	TCCGGC	753	65	1	1	1	0.5352671	0.2833333	0.02812077	-13.72
205	3030a	|TyrGTA|	COX19	90639	NM_001031617	TCCGGC	4528	4263	1	1	1	0.5349494	0	0.09581586	-11.23
206	3030a	|TyrGTA|	MYEOV	26579	NM_001293296	TCCGGC	895	841	0	0	0	0.5332126	0.9833333	0.01355071	-9.5
207	3030a	|TyrGTA|	MYEOV	26579	NM_001293291	TCCGGC	895	841	0	0	0	0.5328662	0.9833333	0.01355071	-9.5
208	3030a	|TyrGTA|	TNRC6B	23112	NM_015088	TCCGGC	12567	3741	1	0	0	0.5307884	0.65	0.04671406	-13.12
209	3030a	|TyrGTA|	TBC1D22A	25771	NM_001284304	TCCGGC	2073	371	0	1	1	0.5300084	0.3166667	0.140397	-13.91
210	3030a	|TyrGTA|	TNRC6B	23112	NM_001162501	TCCGGC	12567	3741	1	0	0	0.529685	0.65	0.04671405	-13.12
211	3030a	|TyrGTA|	RPS19BP1	91582	NM_194326	TCCGGC	399	168	0	1	1	0.5288786	0	0.01165565	-15.96
212	3030a	|TyrGTA|	CWC27	10283	NM_001318000	TCCGGC	1708	1099	0	0	0	0.5284325	0	0.002386844	-12.36
213	3030a	|TyrGTA|	PTAFR	5724	NM_001164723	TCCGGC	2827	268	0	1	1	0.5276737	0	0.06645301	-10.81
214	3030a	|TyrGTA|	MYEOV	26579	NM_001300923	TCCGGC	895	841	0	0	0	0.5257399	0.9833333	0.01355071	-9.5
215	3030a	|TyrGTA|	MYEOV	26579	NM_001300924	TCCGGC	895	841	0	0	0	0.5253988	0.9833333	0.01355071	-9.5
216	3030a	|TyrGTA|	MYEOV	26579	NM_138768	TCCGGC	895	841	0	0	0	0.5239089	0.9833333	0.01355071	-9.5
217	3030a	|TyrGTA|	PTAFR	5724	NM_000952	TCCGGC	2827	268	0	1	1	0.5232413	0	0.06645301	-10.81
218	3030a	|TyrGTA|	SAG	6295	NM_000541	TCCGGC	143	18	0	1	1	0.521535	0	0.00636891	-11.61
219	3030a	|TyrGTA|	CELSR1	9620	NM_014246	TCCGGC	2344	2136	0	1	1	0.5211876	0	0.07999791	-8.86
220	3030a	|TyrGTA|	NEDD4L	23327	NM_001144964	TCCGGC	5271	2790	0	0	0	0.5207072	0	0.05317955	-10.69
221	3030a	|TyrGTA|	SH2D4B	387694	NM_207372	TCCGGC	2479	1544	0	0	0	0.5203883	0	0.01749999	-8.22
222	3030a	|TyrGTA|	SH3BP2	6452	NM_003023	TCCGGC	7262	5864	1	1	1	0.5194265	0	0.1313565	-11.42
223	3030a	|TyrGTA|	SLC6A11	6538	NM_014229	TCCGGC	2331	643	1	0	0	0.5188941	0	0.03089446	-10.21
224	3030a	|TyrGTA|	MAEA	10296	NM_001297430	TCCGGC	979	744	0	0	0	0.5187103	0.5666667	0.06359737	-11.41
225	3030a	|TyrGTA|	MAEA	10296	NM_001297431	TCCGGC	979	744	0	0	0	0.5187103	0.5666667	0.06359737	-11.41
226	3030a	|TyrGTA|	MAEA	10296	NM_005882	TCCGGC	979	744	0	0	0	0.5185196	0.5666667	0.06359737	-11.41
227	3030a	|TyrGTA|	STX16	8675	NM_003763	TCCGGC	3235	1692	0	0	0	0.5184911	0	0.0545805	-13.67
228	3030a	|TyrGTA|	STX16	8675	NM_001134773	TCCGGC	3235	1692	0	0	0	0.5184464	0	0.0545805	-13.67
229	3030a	|TyrGTA|	STX16	8675	NM_001134772	TCCGGC	3235	1692	0	0	0	0.518301	0	0.0545805	-13.67
230	3030a	|TyrGTA|	STX16	8675	NM_001001433	TCCGGC	3235	1692	0	0	0	0.5182563	0	0.0545805	-13.67
231	3030a	|TyrGTA|	MAEA	10296	NM_001017405	TCCGGC	979	744	0	0	0	0.518229	0.5666667	0.06359737	-11.41
232	3030a	|TyrGTA|	NEDD4L	23327	NM_001144971	TCCGGC	5271	2790	0	0	0	0.5155993	0	0.05317955	-10.69
233	3030a	|TyrGTA|	CYB561	1534	NM_001330421	TCCGGC	2099	1883	1	1	1	0.515135	0.01666667	0.06640645	-8.63
234	3030a	|TyrGTA|	DIPK2B	79742	NM_176819	TCCGGC	3279	804	1	0	0	0.5151079	0	0.07900982	-14.67
235	3030a	|TyrGTA|	TBC1D5	9779	NM_014744	TCCGGC	3801	3451	0	0	0	0.514859	0	0.03373364	-8.79
236	3030a	|TyrGTA|	COG5	10466	NM_001161520	TCCGGC	2669	1216	1	1	1	0.5146943	0	0.01833629	-10.82
237	3030a	|TyrGTA|	NCOA5	57727	NM_001348150	TCCGGC	1857	171	0	1	1	0.5135973	0.3	0.01713346	-7.21
238	3030a	|TyrGTA|	TMEM185A	84548	NM_001174092	TCCGGC	1455	958	1	1	1	0.5135755	0	0.04652179	-11.69
239	3030a	|TyrGTA|	TMEM185A	84548	NM_032508	TCCGGC	1455	958	1	1	1	0.5129954	0	0.04652179	-11.69
240	3030a	|TyrGTA|	NEDD4L	23327	NM_001144965	TCCGGC	5271	2790	0	0	0	0.5120101	0	0.05317955	-10.69
241	3030a	|TyrGTA|	HNRNPA2B1	3181	NM_002137	TCCGGC	2424	1219	0	1	1	0.5111535	1	0.006443952	-12
242	3030a	|TyrGTA|	HNRNPA2B1	3181	NM_031243	TCCGGC	2424	1219	0	1	1	0.5110742	1	0.006443952	-12
243	3030a	|TyrGTA|	SH2D4B	387694	NM_001145719	TCCGGC	2479	1544	0	0	0	0.5103761	0	0.01749998	-8.22
244	3030a	|TyrGTA|	PTAFR	5724	NM_001164722	TCCGGC	2827	268	0	1	1	0.5101143	0	0.06645301	-10.81
245	3030a	|TyrGTA|	PLET1	349633	NM_001145024	TCCGGC	646	244	0	1	1	0.5083262	0	0.00427301	-12.61
246	3030a	|TyrGTA|	SPOCK2	9806	NM_014767	TCCGGC	3726	671	0	0	0	0.5071431	0	0.120431	-14.65
247	3030a	|TyrGTA|	TMIE	259236	NM_147196	TCCGGC	1235	764	0	1	1	0.5064817	0	0.03459629	-15.88
248	3030a	|TyrGTA|	TRIM13	10206	NM_005798	TCCGGC	5303	2676	1	1	1	0.506067	0.1666667	0.02109934	-13.81
249	3030a	|TyrGTA|	SPOCK2	9806	NM_001244950	TCCGGC	3726	671	0	0	0	0.5054933	0	0.120431	-14.65
250	3030a	|TyrGTA|	PTAFR	5724	NM_001164721	TCCGGC	2827	268	0	1	1	0.5034317	0	0.06645301	-10.81
251	3030a	|TyrGTA|	NEDD4L	23327	NM_001144969	TCCGGC	5271	2790	0	0	0	0.5031296	0	0.05317955	-10.69
252	3030a	|TyrGTA|	NEDD4L	23327	NM_001144968	TCCGGC	5271	2790	0	0	0	0.5029512	0	0.05317955	-10.69
253	3030a	|TyrGTA|	AK9	221264	NM_145025	TCCGGC	1215	700	0	0	0	0.502689	0	0.00515332	-12.03
254	3030a	|TyrGTA|	FOXP4	116113	NM_138457	TCCGGC	3448	1008	0	1	1	0.5025477	1	0.124453	-13.24
255	3030a	|TyrGTA|	FOXP4	116113	NM_001012427	TCCGGC	3448	1008	0	1	1	0.5024892	1	0.124453	-13.24
256	3030a	|TyrGTA|	FOXP4	116113	NM_001012426	TCCGGC	3448	1008	0	1	1	0.5024786	1	0.124453	-13.24
257	3030a	|TyrGTA|	TBC1D5	9779	NM_001134381	TCCGGC	3801	3451	0	0	0	0.5024544	0	0.03373364	-8.79
258	3030a	|TyrGTA|	SLC1A4	6509	NM_001193493	TCCGGC	2719	171	1	1	1	0.5016164	0	0.03062248	-7.84
259	3030a	|TyrGTA|	TBC1D22A	25771	NM_001284303	TCCGGC	2073	371	0	1	1	0.500318	0.3166667	0.140397	-13.91
260	3030a	|TyrGTA|	CCDC71L	168455	NM_175884	TCCGGC	5827	3911	1	0	0	0.5003097	0	0.008766285	-13.53
