# Supplementary material for: Transfer RNA-derived small RNAs and their potential roles in the therapeutic heterogeneity of sacubitril/valsartan in heart failure patients after acute myocardial infarction
Source: Front Cardiovasc Med. 2022 Sep 29;9:961700. doi: 10.3389/fcvm.2022.961700 (PMC9558900; doi:10.3389/fcvm.2022.961700)
Supplement: Supplementary Data 2 — The target mRNAs of three differentially expressed tsRNAs. [file Data_Sheet_2.zip › Supplementary data 2/human-tRF-5003c-SVM-high-2022-03-26-data.csv]

,"tRNA","Alias","gene","ENTREZID","transcripts","seed","length","start","match_8","match_1","position_1_A","positive_probablity","seed_conservative_score","FDR","MFE"
1,"5003c","	GlyGCC	,PSME3",10197,"NM_001330229","CATGGG",2182,1587,1,0,0,0.8325635,0.85,0.142573557,-18.95
2,"5003c","	GlyGCC	,TPI1",7167,"NM_001258026","CATGGG",563,416,1,0,0,0.8151394,0.01666667,0.04536487,-22.08
3,"5003c","	GlyGCC	,PSME3",10197,"NM_001267045","CATGGG",2182,1587,1,0,0,0.8132661,0.85,0.142573557,-18.95
4,"5003c","	GlyGCC	,UCHL1",7345,"NM_004181","CATGGG",356,63,0,1,0,0.8117418,0.15,0.053526673,-16.08
5,"5003c","	GlyGCC	,PSME3",10197,"NM_005789","CATGGG",2182,1587,1,0,0,0.8101945,0.85,0.142573557,-18.95
6,"5003c","	GlyGCC	,PSME3",10197,"NM_176863","CATGGG",2182,1587,1,0,0,0.8101797,0.85,0.142573557,-18.95
7,"5003c","	GlyGCC	,TPI1",7167,"NM_000365","CATGGG",563,416,1,0,0,0.7959206,0.016666667,0.04536487,-22.08
8,"5003c","	GlyGCC	,ADAM30",11085,"NM_021794","CATGGG",431,401,1,1,0,0.7913536,0,0.057660587,-17.76
9,"5003c","	GlyGCC	,MGAT5",4249,"NM_002410","CATGGG",5774,1271,0,1,0,0.7541325,0,0.562063956,-25.43
10,"5003c","	GlyGCC	,PGR",5241,"NM_001271162","CATGGG",9492,1382,0,1,0,0.7485307,0,0.103944696,-22.98
11,"5003c","	GlyGCC	,PGR",5241,"NM_000926","CATGGG",9492,1382,0,1,0,0.7474135,0,0.103944696,-22.98
12,"5003c","	GlyGCC	,PGR",5241,"NM_001271161","CATGGG",9492,1382,0,1,0,0.7383434,0,0.103944696,-22.98
13,"5003c","	GlyGCC	,PGR",5241,"NM_001202474","CATGGG",9492,1382,0,1,0,0.73823,0,0.103944696,-22.98
14,"5003c","	GlyGCC	,RFFL",117584,"NM_001017368","CATGGG",2856,1729,0,1,0,0.7345234,0,0.146267991,-20.2
15,"5003c","	GlyGCC	,ANTXR1",84168,"NM_018153","CATGGG",989,483,0,1,0,0.7328069,0,0.08076165,-16.45
16,"5003c","	GlyGCC	,TPI1",7167,"NM_001159287","CATGGG",563,416,1,0,0,0.7256006,0.01666667,0.04536487,-22.08
17,"5003c","	GlyGCC	,RAB15",376267,"NM_001330182","CATGGG",2540,874,0,1,0,0.7218529,0.45,0.351451428,-18.76
18,"5003c","	GlyGCC	,BACE1",23621,"NM_001207049","CATGGG",3880,2366,0,1,0,0.716908,0,0.075824806,-19.27
19,"5003c","	GlyGCC	,BACE1",23621,"NM_001207048","CATGGG",3880,2366,0,1,0,0.7168726,0,0.075824806,-19.27
20,"5003c","	GlyGCC	,PLPPR2",64748,"NM_022737","CATGGG",1319,1137,0,1,0,0.707779,0.4166667,0.193366908,-24.21
21,"5003c","	GlyGCC	,PPP1R13L",10848,"NM_001142502","CATGGG",556,282,0,1,0,0.7042906,0,0.122297539,-20.95
22,"5003c","	GlyGCC	,PLPPR2",64748,"NM_001170635","CATGGG",1008,826,0,1,0,0.7012356,0.4166667,0.121216116,-24.21
23,"5003c","	GlyGCC	,VSNL1",7447,"NM_003385","CATGGG",1045,380,0,0,0,0.7004549,0.7666667,0.081565905,-22.11
24,"5003c","	GlyGCC	,PAK2",5062,"NM_002577","CATGGG",4242,1007,0,0,0,0.6894505,0.03333333,0.234412667,-15.03
25,"5003c","	GlyGCC	,DGKG",1608,"NM_001080745","CATGGG",2889,2846,0,1,0,0.6865252,0.3666667,0.13817126,-21.53
26,"5003c","	GlyGCC	,DGKG",1608,"NM_001080744","CATGGG",2889,2846,0,1,0,0.6865045,0.3666667,0.13817126,-21.53
27,"5003c","	GlyGCC	,DGKG",1608,"NM_001346","CATGGG",2889,2846,0,1,0,0.686467,0.3666667,0.13817126,-21.53
28,"5003c","	GlyGCC	,RANBP10",57610,"NM_001320240","CATGGG",3362,1548,0,1,0,0.6813291,0,0.058688057,-17.14
29,"5003c","	GlyGCC	,ZNF304",57343,"NM_001329456","CATGGG",2049,612,0,1,0,0.6798226,0,0.285747032,-18.55
30,"5003c","	GlyGCC	,BACE1",23621,"NM_138973","CATGGG",3880,2366,0,1,0,0.6785634,0,0.075824806,-19.27
31,"5003c","	GlyGCC	,BACE1",23621,"NM_138971","CATGGG",3880,2366,0,1,0,0.6785279,0,0.075824806,-19.27
32,"5003c","	GlyGCC	,BACE1",23621,"NM_138972","CATGGG",3880,2366,0,1,0,0.6785006,0,0.075824806,-19.27
33,"5003c","	GlyGCC	,BACE1",23621,"NM_012104","CATGGG",3880,2366,0,1,0,0.6784642,0,0.075824806,-19.27
34,"5003c","	GlyGCC	,SNX20",124460,"NM_153337","CATGGG",2741,359,0,1,0,0.668406,0,0.211842129,-16.46
35,"5003c","	GlyGCC	,VAMP1",6843,"NM_016830","CATGGG",595,324,1,0,0,0.6668533,0.5,0.116169182,-23.04
36,"5003c","	GlyGCC	,THRB",7068,"NM_001128176","CATGGG",5731,1319,0,1,0,0.6630799,0,0.270828498,-20.34
37,"5003c","	GlyGCC	,THRB",7068,"NM_001252634","CATGGG",5731,1319,0,1,0,0.6623224,0,0.270828498,-20.34
38,"5003c","	GlyGCC	,VAMP1",6843,"NM_001297438","CATGGG",722,451,1,0,0,0.6605084,0.5,0.160515051,-23.04
39,"5003c","	GlyGCC	,THRB",7068,"NM_001128177","CATGGG",5731,1319,0,1,0,0.6600847,0,0.270828498,-20.34
40,"5003c","	GlyGCC	,THRB",7068,"NM_000461","CATGGG",5731,1319,0,1,0,0.6592144,0,0.270828498,-20.34
41,"5003c","	GlyGCC	,RAB15",376267,"NM_001308154","CATGGG",2540,874,0,1,0,0.6584087,0.45,0.351451428,-18.76
42,"5003c","	GlyGCC	,PSMF1",9491,"NM_001323407","CATGGG",5992,4178,0,0,0,0.6577235,0,0.490015028,-16.62
43,"5003c","	GlyGCC	,PPIA",5478,"NM_001300981","CATGGG",1701,146,0,1,0,0.6552549,0.5666667,0.181895758,-17.88
44,"5003c","	GlyGCC	,VAMP1",6843,"NM_014231","CATGGG",2233,1962,1,0,0,0.6538362,0.5,0.011106965,-23.04
45,"5003c","	GlyGCC	,RAB15",376267,"NM_198686","CATGGG",2683,1017,0,1,0,0.6527878,0.45,0.369150546,-18.76
46,"5003c","	GlyGCC	,IGSF3",3321,"NM_001542","CATGGG",2914,494,1,0,0,0.6526198,0.4333333,0.051589141,-19.41
47,"5003c","	GlyGCC	,IGSF3",3321,"NM_001007237","CATGGG",2914,494,1,0,0,0.6522207,0.433333333,0.051589141,-19.41
48,"5003c","	GlyGCC	,PSMF1",9491,"NM_178578","CATGGG",7166,5352,0,0,0,0.6461414,0,0.46115002,-16.62
49,"5003c","	GlyGCC	,SNX20",124460,"NM_153337","CATGGG",2741,1127,0,0,0,0.6458884,0,0.211842129,-14.96
50,"5003c","	GlyGCC	,SLC4A1",6521,"NM_000342","CATGGG",2068,1768,0,1,0,0.6448695,0,0.341296419,-25.71
51,"5003c","	GlyGCC	,PPIA",5478,"NM_021130","CATGGG",1701,146,0,1,0,0.643045,0.5666667,0.181895758,-17.88
52,"5003c","	GlyGCC	,VAMP1",6843,"NM_199245","CATGGG",2639,2368,1,0,0,0.6428554,0.5,0.013970666,-23.04
53,"5003c","	GlyGCC	,KSR2",283455,"NM_173598","CATGGG",14187,3345,0,1,0,0.6420461,0.01666667,0.983179624,-17.64
54,"5003c","	GlyGCC	,PPP1R13L",10848,"NM_006663","CATGGG",556,282,0,1,0,0.6419643,0,0.122297539,-20.95
55,"5003c","	GlyGCC	,PLEKHG1",57480,"NM_001329804","CATGGG",2609,1249,0,1,0,0.6367608,0,0.164778794,-21.46
56,"5003c","	GlyGCC	,PLEKHG1",57480,"NM_001329806","CATGGG",2609,1249,0,1,0,0.6366619,0,0.164778794,-21.46
57,"5003c","	GlyGCC	,PLEKHG1",57480,"NM_001329800","CATGGG",2769,1409,0,1,0,0.6365857,0,0.162510276,-21.46
58,"5003c","	GlyGCC	,GBA",2629,"NM_001171812","CATGGG",547,225,0,1,0,0.6358268,0,0.067686409,-17.43
59,"5003c","	GlyGCC	,GBA",2629,"NM_000157","CATGGG",547,225,0,1,0,0.635695,0,0.067686409,-17.43
60,"5003c","	GlyGCC	,BCL9",607,"NM_004326","CATGGG",1260,1156,0,1,0,0.6355412,1,0.087067614,-17.38
61,"5003c","	GlyGCC	,PLEKHG1",57480,"NM_001329798","CATGGG",2769,1409,0,1,0,0.6354961,0,0.162510276,-21.46
62,"5003c","	GlyGCC	,PLEKHG1",57480,"NM_001329805","CATGGG",2609,1249,0,1,0,0.6337712,0,0.164778794,-21.46
63,"5003c","	GlyGCC	,PLEKHG1",57480,"NM_001329803","CATGGG",2769,1409,0,1,0,0.6334944,0,0.162510276,-21.46
64,"5003c","	GlyGCC	,PLEKHG1",57480,"NM_001329802","CATGGG",2769,1409,0,1,0,0.6334372,0,0.162510276,-21.46
65,"5003c","	GlyGCC	,PLEKHG1",57480,"NM_001329801","CATGGG",2769,1409,0,1,0,0.6334084,0,0.162510276,-21.46
66,"5003c","	GlyGCC	,SNX20",124460,"NM_001144972","CATGGG",1715,101,0,0,0,0.6330248,0,0.283771039,-14.96
67,"5003c","	GlyGCC	,ATP6V0A1",535,"NM_005177","CATGGG",1459,352,1,1,0,0.6324972,0,0.324381621,-17.43
68,"5003c","	GlyGCC	,ATP6V0A1",535,"NM_001130021","CATGGG",1459,352,1,1,0,0.6324867,0,0.324381621,-17.43
69,"5003c","	GlyGCC	,ATP6V0A1",535,"NM_001130020","CATGGG",1459,352,1,1,0,0.6324849,0,0.324381621,-17.43
70,"5003c","	GlyGCC	,PLEKHG1",57480,"NM_001029884","CATGGG",2769,1409,0,1,0,0.6307511,0,0.162510276,-21.46
71,"5003c","	GlyGCC	,RANBP10",57610,"NM_001320239","CATGGG",3362,1548,0,1,0,0.6303609,0,0.058688057,-17.14
72,"5003c","	GlyGCC	,RANBP10",57610,"NM_001320238","CATGGG",3362,1548,0,1,0,0.6303191,0,0.058688057,-17.14
73,"5003c","	GlyGCC	,RANBP10",57610,"NM_020850","CATGGG",3362,1548,0,1,0,0.6303176,0,0.058688057,-17.14
74,"5003c","	GlyGCC	,SCAMP2",10066,"NM_005697","CATGGG",1353,935,0,1,0,0.6285314,0,0.208478295,-26.26
75,"5003c","	GlyGCC	,SCAMP2",10066,"NM_001320778","CATGGG",1353,935,0,1,0,0.6285053,0,0.208478295,-26.26
76,"5003c","	GlyGCC	,XKR5",389610,"NM_001289973","CATGGG",2681,199,1,1,0,0.6276309,0,0.151505926,-25.1
77,"5003c","	GlyGCC	,GBA",2629,"NM_001005741","CATGGG",547,225,0,1,0,0.6272974,0,0.067686409,-17.43
78,"5003c","	GlyGCC	,PSMF1",9491,"NM_006814","CATGGG",7166,5352,0,0,0,0.6271666,0,0.46115002,-16.62
79,"5003c","	GlyGCC	,PSMF1",9491,"NM_001323409","CATGGG",7212,5398,0,0,0,0.6270064,0,0.47965307,-16.62
80,"5003c","	GlyGCC	,FLOT2",2319,"NM_001330170","CATGGG",1226,277,0,1,0,0.6268664,0.06666667,0.274382298,-17.37
81,"5003c","	GlyGCC	,CBX5",23468,"NM_001127322","CATGGG",10809,5080,1,0,1,0.6264184,0,0.357750181,-20.14
82,"5003c","	GlyGCC	,GBA",2629,"NM_001005742","CATGGG",547,225,0,1,0,0.626218,0,0.067686409,-17.43
83,"5003c","	GlyGCC	,GRM5",2915,"NM_000842","CATGGG",4016,1971,0,1,0,0.6260038,0,0.031092416,-21.99
84,"5003c","	GlyGCC	,GBA",2629,"NM_001171811","CATGGG",547,225,0,1,0,0.6258006,0,0.067686409,-17.43
85,"5003c","	GlyGCC	,PSMF1",9491,"NM_001323408","CATGGG",5992,4178,0,0,0,0.6252904,0,0.490015028,-16.62
86,"5003c","	GlyGCC	,FLOT2",2319,"NM_004475","CATGGG",1222,277,0,1,0,0.6248817,0.06666667,0.268514215,-17.37
87,"5003c","	GlyGCC	,PSMF1",9491,"NM_001323410","CATGGG",6008,4194,0,0,0,0.6245685,0,0.49000138,-16.62
88,"5003c","	GlyGCC	,STON2",85439,"NM_033104","CATGGG",9915,4753,0,0,0,0.6183209,0,0.099505298,-12.27
89,"5003c","	GlyGCC	,CBX5",23468,"NM_012117","CATGGG",10809,5080,1,0,1,0.6181368,0,0.357750181,-20.14
90,"5003c","	GlyGCC	,TRIM27",5987,"NM_006510","CATGGG",1068,163,0,1,0,0.6181015,0.4833333,0.042281987,-21.49
91,"5003c","	GlyGCC	,CEP63",80254,"NM_001042400","CATGGG",3493,2297,1,1,0,0.6171635,0,0.081090054,-23.5
92,"5003c","	GlyGCC	,CBX5",23468,"NM_001127321","CATGGG",10809,5080,1,0,1,0.6160644,0,0.357750181,-20.14
93,"5003c","	GlyGCC	,EPB41L2",2037,"NM_001252660","CATGGG",1257,189,0,1,0,0.6134612,0.5,0.069033657,-15.52
94,"5003c","	GlyGCC	,OAS3",4940,"NM_006187","CATGGG",3276,348,0,1,0,0.6126508,0,0.378073078,-20.55
95,"5003c","	GlyGCC	,CTDSPL",10217,"NM_005808","CATGGG",3602,1909,0,1,0,0.6115502,0.1666667,0.286755672,-20.82
96,"5003c","	GlyGCC	,CTDSPL",10217,"NM_001008392","CATGGG",3602,1909,0,1,0,0.6115375,0.166666667,0.286755672,-20.82
97,"5003c","	GlyGCC	,RBMS2",5939,"NM_002898","CATGGG",7063,3500,0,0,0,0.6112257,0.1,0.496965126,-20.87
98,"5003c","	GlyGCC	,CEP63",80254,"NM_001042383","CATGGG",3493,2297,1,1,0,0.6107007,0,0.081090054,-23.5
99,"5003c","	GlyGCC	,ZBTB20",26137,"NM_001164343","CATGGG",24505,19270,0,0,0,0.6060503,0,0.459441875,-17.65
100,"5003c","	GlyGCC	,GRM5",2915,"NM_001143831","CATGGG",4016,1971,0,1,0,0.6056458,0,0.031092416,-21.99
101,"5003c","	GlyGCC	,XKR5",389610,"NM_207411","CATGGG",2681,199,1,1,0,0.601667,0,0.151505926,-25.1
102,"5003c","	GlyGCC	,EPB41L2",2037,"NM_001135554","CATGGG",1257,189,0,1,0,0.5999694,0.5,0.069033657,-15.52
103,"5003c","	GlyGCC	,EPB41L2",2037,"NM_001431","CATGGG",1257,189,0,1,0,0.5997746,0.5,0.069033657,-15.52
104,"5003c","	GlyGCC	,EPB41L2",2037,"NM_001135555","CATGGG",1257,189,0,1,0,0.5991181,0.5,0.069033657,-15.52
105,"5003c","	GlyGCC	,EPB41L2",2037,"NM_001199388","CATGGG",1257,189,0,1,0,0.5990241,0.5,0.069033657,-15.52
106,"5003c","	GlyGCC	,FAXC",84553,"NM_001346531","CATGGG",10003,3115,0,0,0,0.5967283,0,0.418367925,-17.81
107,"5003c","	GlyGCC	,TMEM120B",144404,"NM_001080825","CATGGG",6346,4712,0,1,0,0.5960295,0,0.7304862,-19.3
108,"5003c","	GlyGCC	,GPATCH11",253635,"NM_001278505","CATGGG",2981,553,1,0,0,0.5957008,0,0.116548122,-22.37
109,"5003c","	GlyGCC	,SLC25A35",399512,"NM_001320877","CATGGG",444,306,0,1,0,0.5942701,0.3833333,0.103315789,-22.7
110,"5003c","	GlyGCC	,SLC25A35",399512,"NM_001320870","CATGGG",444,306,0,1,0,0.5942504,0.3833333,0.103315789,-22.7
111,"5003c","	GlyGCC	,CEP63",80254,"NM_025180","CATGGG",3493,2297,1,1,0,0.5941371,0,0.081090054,-23.5
112,"5003c","	GlyGCC	,KLF7",8609,"NM_001270943","CATGGG",7076,3525,1,0,0,0.5928355,0.2833333,0.552542897,-19.12
113,"5003c","	GlyGCC	,PDPN",10630,"NM_001006625","CATGGG",2046,946,0,1,0,0.5922802,0,0.32074534,-18.64
114,"5003c","	GlyGCC	,PDPN",10630,"NM_001006624","CATGGG",2046,946,0,1,0,0.5922769,0,0.32074534,-18.64
115,"5003c","	GlyGCC	,ANKIB1",54467,"NM_019004","CATGGG",2435,1180,1,0,0,0.5922265,1,0.118567801,-24.36
116,"5003c","	GlyGCC	,FAXC",84553,"NM_001346530","CATGGG",10003,3115,0,0,0,0.5922264,0,0.418367925,-17.81
117,"5003c","	GlyGCC	,FAXC",84553,"NM_001346533","CATGGG",10003,3115,0,0,0,0.5915068,0,0.418367925,-17.81
118,"5003c","	GlyGCC	,EEF2K",29904,"NM_013302","CATGGG",4749,2919,1,0,0,0.5914955,0,0.059790757,-25.31
119,"5003c","	GlyGCC	,LPP",4026,"NM_001167671","CATGGG",16193,10239,0,0,1,0.5914671,0,0.205138018,-19.87
120,"5003c","	GlyGCC	,KLF7",8609,"NM_003709","CATGGG",7076,3525,1,0,0,0.5906989,0.2833333,0.552542897,-19.12
121,"5003c","	GlyGCC	,TM6SF2",53345,"NM_001001524","CATGGG",299,258,0,0,0,0.5889211,0,0.047779417,-21.21
122,"5003c","	GlyGCC	,NRP2",8828,"NM_201279","CATGGG",3075,2232,0,0,1,0.5888459,0.03333333,0.294031677,-16.83
123,"5003c","	GlyGCC	,NRP2",8828,"NM_003872","CATGGG",3075,2232,0,0,1,0.5888019,0.03333333,0.294031677,-16.83
124,"5003c","	GlyGCC	,NRP2",8828,"NM_201266","CATGGG",3075,2232,0,0,1,0.5887889,0.03333333,0.294031677,-16.83
125,"5003c","	GlyGCC	,KLF7",8609,"NM_001270944","CATGGG",7076,3525,1,0,0,0.5887074,0.2833333,0.552542897,-19.12
126,"5003c","	GlyGCC	,GAB2",9846,"NM_012296","CATGGG",3982,1797,0,0,1,0.5882849,0,0.218110279,-20.75
127,"5003c","	GlyGCC	,LPP",4026,"NM_001167672","CATGGG",16193,10239,0,0,1,0.5868815,0,0.205138018,-19.87
128,"5003c","	GlyGCC	,LPP",4026,"NM_005578","CATGGG",16193,10239,0,0,1,0.5860212,0,0.205138018,-19.87
129,"5003c","	GlyGCC	,PLEKHG1",57480,"NM_001329799","CATGGG",2769,1409,0,1,0,0.5858291,0,0.162510276,-21.46
130,"5003c","	GlyGCC	,GPR78",27201,"NM_080819","CATGGG",2660,1594,0,1,0,0.5851122,0,0.084744232,-19.03
131,"5003c","	GlyGCC	,KCNC1",3746,"NM_004976","CATGGG",5200,3969,0,1,0,0.5851109,1,0.167540294,-20.23
132,"5003c","	GlyGCC	,NF1",4763,"NM_000267","CATGGG",3522,81,0,0,0,0.5836126,0.333333333,0.295636241,-18.69
133,"5003c","	GlyGCC	,NF1",4763,"NM_001042492","CATGGG",3522,81,0,0,0,0.583567,0.3333333,0.295636241,-18.69
134,"5003c","	GlyGCC	,GPATCH11",253635,"NM_001322249","CATGGG",2981,553,1,0,0,0.5823375,0,0.116548122,-22.37
135,"5003c","	GlyGCC	,GPATCH11",253635,"NM_174931","CATGGG",2981,553,1,0,0,0.5823029,0,0.116548122,-22.37
136,"5003c","	GlyGCC	,KLF7",8609,"NM_001270942","CATGGG",7090,3539,1,0,0,0.5818279,0.2833333,0.551941188,-19.12
137,"5003c","	GlyGCC	,KCNN3",3782,"NM_170782","CATGGG",10514,9502,0,0,0,0.5816996,0,0.850353305,-18.77
138,"5003c","	GlyGCC	,CCR2",729230,"NM_001123396","CATGGG",767,658,1,1,0,0.5815293,0,0.073607728,-20.43
139,"5003c","	GlyGCC	,FAM107A",11170,"NM_007177","CATGGG",2476,590,1,1,0,0.5811588,0,0.559684969,-17.15
140,"5003c","	GlyGCC	,SH2B3",10019,"NM_001291424","CATGGG",3321,652,1,1,0,0.5795935,0,0.132289025,-18.84
141,"5003c","	GlyGCC	,FAXC",84553,"NM_032511","CATGGG",10003,3115,0,0,0,0.5792638,0,0.418367925,-17.81
142,"5003c","	GlyGCC	,FAM107A",11170,"NM_001076778","CATGGG",2476,590,1,1,0,0.5789259,0,0.559684969,-17.15
143,"5003c","	GlyGCC	,RHOJ",57381,"NM_020663","CATGGG",2488,449,1,0,0,0.5779226,0,0.130709334,-23.88
144,"5003c","	GlyGCC	,IRF5",3663,"NM_001347928","CATGGG",1224,608,0,1,0,0.5759716,0,0.317376089,-20.61
145,"5003c","	GlyGCC	,TMED3",23423,"NM_001330376","CATGGG",2382,1049,0,1,0,0.574935,0,0.075624787,-17.93
146,"5003c","	GlyGCC	,NUMBL",9253,"NM_001289980","CATGGG",1563,439,0,1,0,0.5735651,0.15,0.058212549,-18.48
147,"5003c","	GlyGCC	,MR1",3140,"NM_001310213","CATGGG",6673,1934,0,0,0,0.57212,0,0.206703883,-15.21
148,"5003c","	GlyGCC	,KCNN3",3782,"NM_002249","CATGGG",10514,9502,0,0,0,0.5715215,0,0.850353305,-18.77
149,"5003c","	GlyGCC	,KCNN3",3782,"NM_001204087","CATGGG",10514,9502,0,0,0,0.5714924,0,0.850353305,-18.77
150,"5003c","	GlyGCC	,OSBPL3",26031,"NM_015550","CATGGG",3646,416,1,1,0,0.5709841,0.4833333,0.304292713,-17.09
151,"5003c","	GlyGCC	,ZBTB20",26137,"NM_001164342","CATGGG",24505,19270,0,0,0,0.5702534,0,0.459441875,-17.65
152,"5003c","	GlyGCC	,ZBTB20",26137,"NM_001164347","CATGGG",24505,19270,0,0,0,0.5698564,0,0.459441875,-17.65
153,"5003c","	GlyGCC	,ZBTB20",26137,"NM_001164346","CATGGG",24505,19270,0,0,0,0.5694145,0,0.459441875,-17.65
154,"5003c","	GlyGCC	,ZNF304",57343,"NM_001290319","CATGGG",2049,612,0,1,0,0.5686906,0,0.285747032,-18.55
155,"5003c","	GlyGCC	,FAXC",84553,"NM_001346532","CATGGG",10003,3115,0,0,0,0.5679911,0,0.418367925,-17.81
156,"5003c","	GlyGCC	,VSX2",338917,"NM_182894","CATGGG",1819,367,0,1,0,0.5677246,0,0.45675054,-22.28
157,"5003c","	GlyGCC	,OSBPL3",26031,"NM_145322","CATGGG",3646,416,1,1,0,0.5675475,0.4833333,0.304292713,-17.09
158,"5003c","	GlyGCC	,OSBPL3",26031,"NM_145321","CATGGG",3646,416,1,1,0,0.5674675,0.4833333,0.304292713,-17.09
159,"5003c","	GlyGCC	,OSBPL3",26031,"NM_145320","CATGGG",3646,416,1,1,0,0.5674545,0.4833333,0.304292713,-17.09
160,"5003c","	GlyGCC	,MESD",23184,"NM_015154","CATGGG",3475,1728,0,0,0,0.5667188,0,0.444005864,-20.79
161,"5003c","	GlyGCC	,ZNF304",57343,"NM_020657","CATGGG",2049,612,0,1,0,0.5665902,0,0.285747032,-18.55
162,"5003c","	GlyGCC	,ZNF304",57343,"NM_001290318","CATGGG",2049,612,0,1,0,0.5664792,0,0.285747032,-18.55
163,"5003c","	GlyGCC	,ZBTB20",26137,"NM_015642","CATGGG",24505,19270,0,0,0,0.5657475,0,0.459441875,-17.65
164,"5003c","	GlyGCC	,SLC25A53",401612,"NM_001012755","CATGGG",5119,4615,0,1,0,0.5636285,0,0.048927556,-16.59
165,"5003c","	GlyGCC	,ZBTB20",26137,"NM_001164345","CATGGG",24505,19270,0,0,0,0.5629278,0,0.459441875,-17.65
166,"5003c","	GlyGCC	,ZBTB20",26137,"NM_001164344","CATGGG",24505,19270,0,0,0,0.5628408,0,0.459441875,-17.65
167,"5003c","	GlyGCC	,PDPN",10630,"NM_198389","CATGGG",2046,946,0,1,0,0.5594193,0,0.32074534,-18.64
168,"5003c","	GlyGCC	,PDPN",10630,"NM_006474","CATGGG",2046,946,0,1,0,0.559416,0,0.32074534,-18.64
169,"5003c","	GlyGCC	,WIPF2",147179,"NM_133264","CATGGG",3962,807,0,1,0,0.5558863,0,0.14160763,-19.75
170,"5003c","	GlyGCC	,TNRC6B",23112,"NM_001024843","CATGGG",12567,2364,0,1,0,0.5546768,0.016666667,0.408192006,-26.81
171,"5003c","	GlyGCC	,NAA15",80155,"NM_057175","CATGGG",2697,268,1,0,0,0.5513844,1,0.111202206,-22.86
172,"5003c","	GlyGCC	,ZNF516",9658,"NM_014643","CATGGG",4816,428,0,0,0,0.5510914,0,0.440343126,-13.09
173,"5003c","	GlyGCC	,ZNF132",7691,"NM_003433","CATGGG",509,170,1,1,0,0.5509233,0,0.108318584,-16.85
174,"5003c","	GlyGCC	,WDR5B",54554,"NM_019069","CATGGG",2683,1865,0,1,0,0.5497708,0,0.206872795,-23.87
175,"5003c","	GlyGCC	,LATS1",9113,"NM_004690","CATGGG",3576,623,0,0,0,0.5494091,0,0.212691793,-17.34
176,"5003c","	GlyGCC	,SAMD12",401474,"NM_001101676","CATGGG",8255,2916,0,0,0,0.5493706,0,0.414468397,-11.13
177,"5003c","	GlyGCC	,THSD4",79875,"NM_024817","CATGGG",6009,1305,0,0,1,0.5493009,0,0.544850983,-17.87
178,"5003c","	GlyGCC	,CD59",966,"NM_001127223","CATGGG",7116,2769,0,0,0,0.5491881,0,0.645188761,-15.66
179,"5003c","	GlyGCC	,RAB3C",115827,"NM_001317915","CATGGG",8043,4163,1,0,0,0.5489716,0.03333333,0.321742062,-14.57
180,"5003c","	GlyGCC	,CD59",966,"NM_001127225","CATGGG",7116,2769,0,0,0,0.5489312,0,0.645188761,-15.66
181,"5003c","	GlyGCC	,CD59",966,"NM_001127226","CATGGG",7116,2769,0,0,0,0.5487086,0,0.645188761,-15.66
182,"5003c","	GlyGCC	,OR7D2",162998,"NM_175883","CATGGG",2097,352,1,1,0,0.5480528,0,0.113309399,-18.68
183,"5003c","	GlyGCC	,THSD4",79875,"NM_001286429","CATGGG",6009,1305,0,0,1,0.5479762,0,0.544850983,-17.87
184,"5003c","	GlyGCC	,NUFIP2",57532,"NM_020772","CATGGG",8703,5064,0,0,0,0.5478516,0.1333333,0.076925817,-19.53
185,"5003c","	GlyGCC	,DNAJB14",79982,"NM_001278310","CATGGG",4780,2447,1,1,0,0.54764,0.03333333,0.03604582,-21.87
186,"5003c","	GlyGCC	,HOGA1",112817,"NM_001134670","CATGGG",1143,163,0,1,0,0.5472662,0,0.121756697,-20.27
187,"5003c","	GlyGCC	,HOGA1",112817,"NM_138413","CATGGG",1143,163,0,1,0,0.5471206,0,0.121756697,-20.27
188,"5003c","	GlyGCC	,PSMD10",5716,"NM_170750","CATGGG",915,442,0,0,0,0.5466411,0,0.06307513,-13.76
189,"5003c","	GlyGCC	,CD59",966,"NM_001127227","CATGGG",7116,2769,0,0,0,0.5461845,0,0.645188761,-15.66
190,"5003c","	GlyGCC	,ZBTB43",23099,"NM_014007","CATGGG",4297,2119,0,0,0,0.5458634,0,0.135771755,-17.17
191,"5003c","	GlyGCC	,IRF5",3663,"NM_001098627","CATGGG",1224,608,0,1,0,0.5455512,0,0.317376089,-20.61
192,"5003c","	GlyGCC	,TNRC6B",23112,"NM_015088","CATGGG",12567,2364,0,1,0,0.5454442,0.01666667,0.408192006,-26.81
193,"5003c","	GlyGCC	,SLC8A2",6543,"NM_015063","CATGGG",2067,1938,0,1,0,0.5452682,0.1333333,0.21065449,-19.94
194,"5003c","	GlyGCC	,TNRC6B",23112,"NM_001162501","CATGGG",12567,2364,0,1,0,0.5452454,0.01666667,0.408192006,-26.81
195,"5003c","	GlyGCC	,COL5A3",50509,"NM_015719","CATGGG",850,287,0,1,0,0.5441875,0,0.334606961,-27.39
196,"5003c","	GlyGCC	,CD59",966,"NM_203330","CATGGG",7116,2769,0,0,0,0.5437046,0,0.645188761,-15.66
197,"5003c","	GlyGCC	,WDR33",55339,"NM_001006623","CATGGG",2625,1981,1,0,1,0.5430503,0,0.157351348,-20.58
198,"5003c","	GlyGCC	,NFATC2IP",84901,"NM_032815","CATGGG",2602,773,1,0,0,0.5423121,0,0.15569141,-21.37
199,"5003c","	GlyGCC	,DNAJB14",79982,"NM_001031723","CATGGG",4780,2447,1,1,0,0.542243,0.033333333,0.03604582,-21.87
200,"5003c","	GlyGCC	,ZDHHC15",158866,"NM_001146256","CATGGG",4551,3299,0,0,0,0.5416698,0,0.017147968,-18.26
201,"5003c","	GlyGCC	,ZDHHC15",158866,"NM_144969","CATGGG",4551,3299,0,0,0,0.5416531,0,0.017147968,-18.26
202,"5003c","	GlyGCC	,MEIS1",4211,"NM_002398","CATGGG",1551,160,0,1,0,0.5415824,1,0.075472934,-16.1
203,"5003c","	GlyGCC	,CD59",966,"NM_203331","CATGGG",7116,2769,0,0,0,0.5404032,0,0.645188761,-15.66
204,"5003c","	GlyGCC	,MRAP2",112609,"NM_001346543","CATGGG",1406,913,1,1,0,0.5403519,0,0.118899161,-23.27
205,"5003c","	GlyGCC	,SHD",56961,"NM_020209","CATGGG",90,58,0,0,0,0.540234,0,0.023652695,-16.74
206,"5003c","	GlyGCC	,P2RY2",5029,"NM_176072","CATGGG",7134,6211,1,1,0,0.540127,0,0.224255341,-19.3
207,"5003c","	GlyGCC	,SEC22C",9117,"NM_032970","CATGGG",5281,4872,1,1,0,0.5399265,0,0.155646645,-21.51
208,"5003c","	GlyGCC	,DDR2",4921,"NM_006182","CATGGG",219,62,1,1,0,0.5398621,0,0.030384826,-24.73
209,"5003c","	GlyGCC	,CD59",966,"NM_203329","CATGGG",7116,2769,0,0,0,0.5394438,0,0.645188761,-15.66
210,"5003c","	GlyGCC	,P2RY2",5029,"NM_176071","CATGGG",7134,6211,1,1,0,0.5372192,0,0.224255341,-19.3
211,"5003c","	GlyGCC	,DDR2",4921,"NM_001014796","CATGGG",219,62,1,1,0,0.5368341,0,0.030384826,-24.73
212,"5003c","	GlyGCC	,DDX25",29118,"NM_001330438","CATGGG",523,462,0,1,0,0.5365448,0,0.011008706,-15.05
213,"5003c","	GlyGCC	,P2RY2",5029,"NM_002564","CATGGG",7134,6211,1,1,0,0.535367,0,0.224255341,-19.3
214,"5003c","	GlyGCC	,ZBTB39",9880,"NM_014830","CATGGG",3946,220,0,1,0,0.534462,0.5,0.577582103,-21.27
215,"5003c","	GlyGCC	,ZNF185",7739,"NM_001178110","CATGGG",2208,1186,0,0,1,0.5344288,0,0.045071087,-15.34
216,"5003c","	GlyGCC	,ZNF185",7739,"NM_001178109","CATGGG",2208,1186,0,0,1,0.534411,0,0.045071087,-15.34
217,"5003c","	GlyGCC	,ZNF185",7739,"NM_007150","CATGGG",2208,1186,0,0,1,0.5343931,0,0.045071087,-15.34
218,"5003c","	GlyGCC	,ZNF185",7739,"NM_001178108","CATGGG",2208,1186,0,0,1,0.5343925,0,0.045071087,-15.34
219,"5003c","	GlyGCC	,ZNF185",7739,"NM_001178107","CATGGG",2208,1186,0,0,1,0.5343913,0,0.045071087,-15.34
220,"5003c","	GlyGCC	,ZNF185",7739,"NM_001178106","CATGGG",2208,1186,0,0,1,0.5343728,0,0.045071087,-15.34
221,"5003c","	GlyGCC	,MR1",3140,"NM_001195035","CATGGG",6673,1934,0,0,0,0.5342359,0,0.206703883,-15.21
222,"5003c","	GlyGCC	,PSMD10",5716,"NM_002814","CATGGG",769,296,0,0,0,0.5342151,0,0.048300574,-13.76
223,"5003c","	GlyGCC	,MR1",3140,"NM_001195000","CATGGG",6673,1934,0,0,0,0.5341851,0,0.206703883,-15.21
224,"5003c","	GlyGCC	,MR1",3140,"NM_001194999","CATGGG",6673,1934,0,0,0,0.5341154,0,0.206703883,-15.21
225,"5003c","	GlyGCC	,MR1",3140,"NM_001531","CATGGG",6673,1934,0,0,0,0.5340472,0,0.206703883,-15.21
226,"5003c","	GlyGCC	,PLXDC1",57125,"NM_020405","CATGGG",4537,2642,0,1,0,0.5321381,0,0.154421447,-19.98
227,"5003c","	GlyGCC	,MRAP2",112609,"NM_001346542","CATGGG",1406,913,1,1,0,0.532071,0,0.118899161,-23.27
228,"5003c","	GlyGCC	,ZNF185",7739,"NM_001178115","CATGGG",2208,1186,0,0,1,0.5318409,0,0.045071087,-15.34
229,"5003c","	GlyGCC	,TMEM178B",100507421,"NM_001195278","CATGGG",9594,6435,1,0,0,0.5309002,0.05,0.491292922,-20.01
230,"5003c","	GlyGCC	,IRF5",3663,"NM_032643","CATGGG",1224,608,0,1,0,0.5302924,0,0.317376089,-20.61
231,"5003c","	GlyGCC	,MRAP2",112609,"NM_001346541","CATGGG",1406,913,1,1,0,0.5294243,0,0.118899161,-23.27
232,"5003c","	GlyGCC	,SH2B3",10019,"NM_005475","CATGGG",3321,652,1,1,0,0.5291648,0,0.132289025,-18.84
233,"5003c","	GlyGCC	,ZNF185",7739,"NM_001178113","CATGGG",2208,1186,0,0,1,0.5280975,0,0.045071087,-15.34
234,"5003c","	GlyGCC	,CD59",966,"NM_000611","CATGGG",7116,2769,0,0,0,0.5267026,0,0.645188761,-15.66
235,"5003c","	GlyGCC	,PDE7B",27115,"NM_018945","CATGGG",3731,817,0,1,0,0.5266459,1,0.009258245,-21.55
236,"5003c","	GlyGCC	,RAB3C",115827,"NM_138453","CATGGG",8043,4163,1,0,0,0.5261356,0.03333333,0.321742062,-14.57
237,"5003c","	GlyGCC	,SMG6",23293,"NM_001256827","CATGGG",1653,993,1,0,0,0.5261142,0.2166667,0.020042662,-19.91
238,"5003c","	GlyGCC	,GPR107",57720,"NM_020960","CATGGG",5048,1562,0,1,0,0.5254328,0,0.380153742,-15.93
239,"5003c","	GlyGCC	,GPR107",57720,"NM_001136558","CATGGG",5048,1562,0,1,0,0.5253949,0,0.380153742,-15.93
240,"5003c","	GlyGCC	,GPR107",57720,"NM_001136557","CATGGG",5048,1562,0,1,0,0.5253366,0,0.380153742,-15.93
241,"5003c","	GlyGCC	,PSG1",5669,"NM_001330524","CATGGG",673,31,0,0,0,0.5251318,0.1166667,0.089641574,-16
242,"5003c","	GlyGCC	,GLI3",2737,"NM_000168","CATGGG",3381,1812,0,0,0,0.5250864,0,0.289461759,-20.17
243,"5003c","	GlyGCC	,LOC389602",389602,"NM_001291913","CATGGG",3489,539,1,0,0,0.5248712,0,0.053302972,-22.39
244,"5003c","	GlyGCC	,CDKL5",6792,"NM_001323289","CATGGG",6875,1543,0,1,0,0.5246435,0.2666667,0.324860405,-14.51
245,"5003c","	GlyGCC	,CCDC174",51244,"NM_016474","CATGGG",1465,747,0,1,0,0.5239863,0,0.15557485,-20.26
246,"5003c","	GlyGCC	,PAICS",10606,"NM_006452","CATGGG",1830,687,0,0,0,0.5239763,0.06666667,0.049944798,-14.51
247,"5003c","	GlyGCC	,ZNF366",167465,"NM_152625","CATGGG",3857,2105,1,0,0,0.5224397,0,0.41066863,-16.67
248,"5003c","	GlyGCC	,C4orf19",55286,"NM_018302","CATGGG",2510,2385,1,1,0,0.520768,0,0.106392797,-21.3
249,"5003c","	GlyGCC	,TRIM29",23650,"NM_001330382","CATGGG",1139,754,1,1,0,0.5204143,0,0.157321345,-19.39
250,"5003c","	GlyGCC	,ZBTB43",23099,"NM_001135776","CATGGG",4297,2119,0,0,0,0.5202215,0,0.135771755,-17.17
251,"5003c","	GlyGCC	,IPCEF1",26034,"NM_001130699","CATGGG",5345,1252,0,0,1,0.5202153,0,0.02179406,-21.61
252,"5003c","	GlyGCC	,SEC22C",9117,"NM_001201572","CATGGG",649,240,1,1,0,0.5197159,0,0.023769094,-21.51
253,"5003c","	GlyGCC	,PLEKHA8",84725,"NM_001197026","CATGGG",5876,742,0,1,0,0.5185523,0,0.246479926,-17.26
254,"5003c","	GlyGCC	,PTPRT",11122,"NM_007050","CATGGG",8127,6664,0,0,0,0.5183413,0,0.099791212,-17.3
255,"5003c","	GlyGCC	,PTPRT",11122,"NM_133170","CATGGG",8127,6664,0,0,0,0.5182903,0,0.099791212,-17.3
256,"5003c","	GlyGCC	,RNMT",8731,"NM_003799","CATGGG",4577,3386,0,0,0,0.5182589,0,0.264825739,-14.69
257,"5003c","	GlyGCC	,SFTPA2",729238,"NM_001098668","CATGGG",1357,797,0,1,0,0.5179658,0,0.41056093,-17.53
258,"5003c","	GlyGCC	,SFTPA2",729238,"NM_001320813","CATGGG",1357,797,0,1,0,0.5175551,0,0.41056093,-17.53
259,"5003c","	GlyGCC	,SEMA6D",80031,"NM_153619","CATGGG",3676,517,1,0,1,0.5174967,0.8666667,0.074020368,-22.37
260,"5003c","	GlyGCC	,WIPI2",26100,"NM_001033520","CATGGG",2908,838,0,1,0,0.5170354,0,0.262249382,-11.95
261,"5003c","	GlyGCC	,ZBTB20",26137,"NM_001164343","CATGGG",24505,17010,0,0,0,0.5167323,0.3833333,0.459441875,-16.29
262,"5003c","	GlyGCC	,SEPT10",151011,"NM_001321513","CATGGG",3249,897,0,0,0,0.5154085,0.1,0.096536676,-13.93
263,"5003c","	GlyGCC	,RNF180",285671,"NM_001323292","CATGGG",5511,987,1,0,1,0.514801,0,0.190704834,-22.26
264,"5003c","	GlyGCC	,NIPA2",81614,"NM_001184889","CATGGG",1537,1381,0,1,0,0.5146665,0,0.023001886,-15.7
265,"5003c","	GlyGCC	,NIPA2",81614,"NM_030922","CATGGG",1537,1381,0,1,0,0.5143909,0,0.023001886,-15.7
266,"5003c","	GlyGCC	,HSPBP1",23640,"NM_001297600","CATGGG",386,186,0,1,0,0.5141995,0,0.05427864,-17.31
267,"5003c","	GlyGCC	,IPCEF1",26034,"NM_015553","CATGGG",5345,1252,0,0,1,0.5139116,0,0.02179406,-21.61
268,"5003c","	GlyGCC	,IPCEF1",26034,"NM_001130700","CATGGG",5345,1252,0,0,1,0.5139109,0,0.02179406,-21.61
269,"5003c","	GlyGCC	,GRIA3",2892,"NM_000828","CATGGG",2205,1139,0,0,0,0.5137267,0.966666667,0.094301715,-19.23
270,"5003c","	GlyGCC	,GRIA3",2892,"NM_007325","CATGGG",2205,1139,0,0,0,0.5137267,0.9666667,0.094301715,-19.23
271,"5003c","	GlyGCC	,ARHGEF7",8874,"NM_001320853","CATGGG",2621,525,0,0,0,0.5136549,0,0.030642413,-12.77
272,"5003c","	GlyGCC	,NIPA2",81614,"NM_001008860","CATGGG",1537,1381,0,1,0,0.5136483,0,0.023001886,-15.7
273,"5003c","	GlyGCC	,XBP1",7494,"NM_005080","CATGGG",986,961,1,1,0,0.5136138,1,0.106697916,-22.29
274,"5003c","	GlyGCC	,CELF1",10658,"NM_001330272","CATGGG",6209,3993,0,1,0,0.5135324,0.6833333,0.616174918,-19.45
275,"5003c","	GlyGCC	,RNMT",8731,"NM_001308263","CATGGG",2396,1205,0,0,0,0.5135301,0,0.315568763,-14.69
276,"5003c","	GlyGCC	,XCL1",6375,"NM_002995","CATGGG",857,778,1,1,0,0.5133164,0,0.053710131,-17.85
277,"5003c","	GlyGCC	,SFTPA2",729238,"NM_001320814","CATGGG",1357,797,0,1,0,0.5133087,0,0.41056093,-17.53
278,"5003c","	GlyGCC	,IL1RL1",9173,"NM_001282408","CATGGG",2668,2076,1,0,0,0.5123212,0,0.129036735,-20.64
279,"5003c","	GlyGCC	,NIPA2",81614,"NM_001184888","CATGGG",1537,1381,0,1,0,0.5118988,0,0.023001886,-15.7
280,"5003c","	GlyGCC	,EPB41L5",57669,"NM_001330307","CATGGG",4236,3372,0,0,0,0.5109438,0,0.186273152,-19.53
281,"5003c","	GlyGCC	,TRIM29",23650,"NM_012101","CATGGG",1128,754,1,1,0,0.5106567,0,0.164760617,-19.39
282,"5003c","	GlyGCC	,U2SURP",23350,"NM_001320219","CATGGG",4275,2214,0,0,0,0.5105315,0,0.027158387,-12.86
283,"5003c","	GlyGCC	,U2SURP",23350,"NM_001080415","CATGGG",4275,2214,0,0,0,0.5105286,0,0.027158387,-12.86
284,"5003c","	GlyGCC	,NAPEPLD",222236,"NM_001122838","CATGGG",3853,699,1,0,1,0.5102801,0,0.217330626,-18.71
285,"5003c","	GlyGCC	,SEC22C",9117,"NM_001201584","CATGGG",649,240,1,1,0,0.5102096,0,0.023769094,-21.51
286,"5003c","	GlyGCC	,SEC22C",9117,"NM_004206","CATGGG",649,240,1,1,0,0.5101795,0,0.023769094,-21.51
287,"5003c","	GlyGCC	,SLC1A2",6506,"NM_001252652","CATGGG",9689,5670,0,0,0,0.5101706,0,0.130600572,-19.71
288,"5003c","	GlyGCC	,CSNK1G1",53944,"NM_001329606","CATGGG",6414,1642,0,0,0,0.5098959,0,0.346425911,-13.26
289,"5003c","	GlyGCC	,CCDC50",152137,"NM_174908","CATGGG",6910,1484,0,0,0,0.5096778,0,0.209347014,-17.87
290,"5003c","	GlyGCC	,CCDC50",152137,"NM_178335","CATGGG",6910,1484,0,0,0,0.5096746,0,0.209347014,-17.87
291,"5003c","	GlyGCC	,SEMA3G",56920,"NM_020163","CATGGG",2568,2051,1,0,0,0.5093174,0.03333333,0.372619983,-19.2
292,"5003c","	GlyGCC	,LRRC8E",80131,"NM_001268285","CATGGG",1110,392,0,1,0,0.5087599,0,0.15616316,-18.53
293,"5003c","	GlyGCC	,ARHGEF7",8874,"NM_001113513","CATGGG",2621,525,0,0,0,0.5081654,0,0.030642413,-12.77
294,"5003c","	GlyGCC	,NUMBL",9253,"NM_004756","CATGGG",1563,439,0,1,0,0.5079751,0.15,0.058212549,-18.48
295,"5003c","	GlyGCC	,NIPA2",81614,"NM_001008894","CATGGG",1537,1381,0,1,0,0.507924,0,0.023001886,-15.7
296,"5003c","	GlyGCC	,NIPA2",81614,"NM_001008892","CATGGG",1537,1381,0,1,0,0.5079136,0,0.023001886,-15.7
297,"5003c","	GlyGCC	,LOXL3",84695,"NM_001289164","CATGGG",1348,84,1,0,0,0.5078287,0.08333333,0.216272627,-17.24
298,"5003c","	GlyGCC	,CELF1",10658,"NM_001172639","CATGGG",4992,2780,0,1,0,0.5076111,0.6833333,0.470477633,-19.45
299,"5003c","	GlyGCC	,TNNI1",7135,"NM_003281","CATGGG",5486,1676,0,0,0,0.5076059,0.2166667,0.35700325,-23.27
300,"5003c","	GlyGCC	,LOXL3",84695,"NM_032603","CATGGG",1348,84,1,0,0,0.5075819,0.08333333,0.216272627,-17.24
301,"5003c","	GlyGCC	,ARPIN",348110,"NM_001282380","CATGGG",5263,167,1,0,1,0.5073592,0,0.072757085,-20.48
302,"5003c","	GlyGCC	,IL1RL1",9173,"NM_003856","CATGGG",2668,2076,1,0,0,0.5071778,0,0.129036735,-20.64
303,"5003c","	GlyGCC	,NUMBL",9253,"NM_001289979","CATGGG",1563,439,0,1,0,0.506724,0.15,0.058212549,-18.48
304,"5003c","	GlyGCC	,BCAT1",586,"NM_001178094","CATGGG",7984,694,0,0,0,0.5066932,0,0.178942442,-13.49
305,"5003c","	GlyGCC	,PDE7B",27115,"NM_018945","CATGGG",3731,1372,0,1,0,0.5063412,0.01666667,0.009258245,-14.85
306,"5003c","	GlyGCC	,PAX5",5079,"NM_001280551","CATGGG",7285,443,1,0,1,0.5059308,0,0.292086069,-19.28
307,"5003c","	GlyGCC	,PAICS",10606,"NM_001079524","CATGGG",1830,687,0,0,0,0.5059286,0.06666667,0.049944798,-14.51
308,"5003c","	GlyGCC	,PAICS",10606,"NM_001079525","CATGGG",1830,687,0,0,0,0.5059159,0.06666667,0.049944798,-14.51
309,"5003c","	GlyGCC	,PAX5",5079,"NM_001280556","CATGGG",7285,443,1,0,1,0.5058669,0,0.292086069,-19.28
310,"5003c","	GlyGCC	,MARCH8",220972,"NM_001002266","CATGGG",3654,2343,0,1,0,0.5056498,0,0.224367823,-18.26
311,"5003c","	GlyGCC	,IL1R1",3554,"NM_001320981","CATGGG",3115,1105,0,0,1,0.5055038,0,0.083454023,-18.7
312,"5003c","	GlyGCC	,U2SURP",23350,"NM_001320220","CATGGG",4275,2214,0,0,0,0.5054852,0,0.027158387,-12.86
313,"5003c","	GlyGCC	,MARCH8",220972,"NM_001282866","CATGGG",3654,2343,0,1,0,0.505279,0,0.224367823,-18.26
314,"5003c","	GlyGCC	,CSNK1G1",53944,"NM_022048","CATGGG",6414,1642,0,0,0,0.5051189,0,0.346425911,-13.26
315,"5003c","	GlyGCC	,AMPD2",271,"NM_004037","CATGGG",903,64,0,1,0,0.5049229,0,0.20401475,-20.48
316,"5003c","	GlyGCC	,U2SURP",23350,"NM_001320222","CATGGG",4275,2214,0,0,0,0.504815,0,0.027158387,-12.86
317,"5003c","	GlyGCC	,RBP1",5947,"NM_001130992","CATGGG",902,242,0,0,0,0.5046922,0,0.062610868,-16.47
318,"5003c","	GlyGCC	,IRF5",3663,"NM_001242452","CATGGG",1224,608,0,1,0,0.5038949,0,0.317376089,-20.61
319,"5003c","	GlyGCC	,IRF5",3663,"NM_001098630","CATGGG",1224,608,0,1,0,0.503776,0,0.317376089,-20.61
320,"5003c","	GlyGCC	,IRF5",3663,"NM_001098629","CATGGG",1224,608,0,1,0,0.5037534,0,0.317376089,-20.61
321,"5003c","	GlyGCC	,ITPKB",3707,"NM_002221","CATGGG",2981,2766,0,0,0,0.5031853,0,0.034278057,-20.66
322,"5003c","	GlyGCC	,ATG2B",55102,"NM_018036","CATGGG",6553,2521,0,0,0,0.5031437,0,0.167082624,-14.52
323,"5003c","	GlyGCC	,C4orf19",55286,"NM_001104629","CATGGG",2510,2385,1,1,0,0.5020168,0,0.106392797,-21.3
324,"5003c","	GlyGCC	,LRRC8E",80131,"NM_001268284","CATGGG",1110,392,0,1,0,0.501797,0,0.15616316,-18.53
325,"5003c","	GlyGCC	,PAX5",5079,"NM_001280555","CATGGG",7285,443,1,0,1,0.5012925,0,0.292086069,-19.28
326,"5003c","	GlyGCC	,PAX5",5079,"NM_001280553","CATGGG",7285,443,1,0,1,0.5012636,0,0.292086069,-19.28
327,"5003c","	GlyGCC	,PAX5",5079,"NM_001280552","CATGGG",7285,443,1,0,1,0.5012542,0,0.292086069,-19.28
328,"5003c","	GlyGCC	,PAX5",5079,"NM_001280554","CATGGG",7285,443,1,0,1,0.5012332,0,0.292086069,-19.28
329,"5003c","	GlyGCC	,PAX5",5079,"NM_001280547","CATGGG",7285,443,1,0,1,0.5012236,0,0.292086069,-19.28
330,"5003c","	GlyGCC	,PAX5",5079,"NM_001280548","CATGGG",7285,443,1,0,1,0.5012183,0,0.292086069,-19.28
331,"5003c","	GlyGCC	,PLA2G2F",64600,"NM_022819","CATGGG",1985,764,1,1,0,0.5011942,0,0.151042046,-19.34
332,"5003c","	GlyGCC	,PAX5",5079,"NM_016734","CATGGG",7285,443,1,0,1,0.501187,0,0.292086069,-19.28
333,"5003c","	GlyGCC	,SERPINA1",5265,"NM_000295","CATGGG",1702,106,0,0,0,0.5011496,0,0.4954374,-14.73
334,"5003c","	GlyGCC	,SEPT10",151011,"NM_001321508","CATGGG",3389,1037,0,0,0,0.5005579,0.1,0.095487381,-13.93
335,"5003c","	GlyGCC	,LOXL3",84695,"NM_001289165","CATGGG",1348,84,1,0,0,0.5002132,0.08333333,0.216272627,-17.24
336,"5003c","	GlyGCC	,ITPR2",3709,"NM_002223","CATGGG",4060,3377,1,1,0,0.5000401,0,0.234353705,-18.26
